# Supplementary material for: Metabolic pathway-based subtypes associate glycan biosynthesis and treatment response in head and neck cancer
Source: NPJ Precis Oncol. 2024 May 23;8:116. doi: 10.1038/s41698-024-00602-0 (PMC11116554; doi:10.1038/s41698-024-00602-0)
Supplement: Supplementary file 3 — Supplementary Data [file 41698_2024_602_MOESM3_ESM.xlsx]

## Sheet: Supplementary_Table1
Two-sided Fisher's exact test results and patient numbers of the LMU-KKG (n=145), TCGA (n=241), GSE65858 (n=176), and GSE41613 (n=96) cohorts HPV-negative cases with MPS and prognostic clinical variables.
		LMU-KKG (n=145)		TCGA (n=241)		GSE65858 (n=176)		GSE41613 (n=96)
		MPS1 (n=87)	MPS2 (n=58)	MPS1 (n=122)	MPS2 (n=119)	MPS1 (n=76)	MPS2 (n=100)	MPS1 (n=46)	MPS2 (n=50)
Age category		P=0.554 (P adj.=1)		P=0.662 (P adj.=0.676)		P=0.014 (P adj.=0.098)		P=0.135 (P adj.=0.135)
	<45 *(19-39)	2 (2.3%)	1 (1.7%)	10 (8.2%)	7 (5.9%)	4 (5.3%)	10 (10%)	5 (10.9%)	1 (2%)
	45-54 *(40-49)	17 (19.5%)	7 (12.1%)	23 (18.9%)	18 (15.1%)	16 (21%)	30 (30%)	10 (21.7%)	6 (12%)
	55-64 *(50-59)	32 (36.8%)	23 (39.7%)	33 (27%)	36 (30.3%)	22 (28.9%)	39 (39%)	11 (23.9%)	17 (34%)
	65-74 *(60-88)	29 (33.4%)	24 (41.4%)	41 (33.6%)	37 (31.1%)	23 (30.3%)	17 (17%)	20 (43.5%)	26 (52%)
	75>	7 (8%)	2 (3.4%)	15 (12.3%)	21 (17.6%)	11 (14.5%)	4 (4%)	-	-
	Missing information	-	1 (1.7%)	-	-	-	-	-	-
Sex		P=0.670 (P adj.=1)		P=0.676 (P adj.=0.676)		P=1 (P adj.=1)		P=0.084 (P adj.=0.126)
	Male	66 (75.9%)	42 (72.4%)	84 (68.9%)	85 (71.4%)	66 (86.8%)	86 (86%)	27 (58.7%)	38 (76%)
	Female	21 (24.1%)	16 (27.6%)	38 (31.1%)	34 (28.6%)	10 (13.2%)	14 (14%)	19 (41.3%)	12 (24%)
	Missing information	-	-	-	-	-	-	-	-
TNM T stage group		P=0.733 (P adj.=1)		P=0.337 (P adj.=0.676)		P=0.441 (P adj.=0.658)		-
	T1-T2	50 (57.5%)	31 (53.4%)	36 (29.5%)	43 (36.1%)	28 (36.8%)	43 (43%)	-	-
	T3-T4	37 (42.5%)	27 (46.6%)	86 (70.5%)	76 (63.9%)	48 (63.2%)	57 (57%)	-	-
	Missing information	-	-	-	-	-	-	46 (100%)	50 (100%)
TNM N stage group		P=0.498 (P adj.=1)		P=0.015 (P adj.=0.075)		P=0.651 (P adj.=0.760)		-
	N0-N1	43 (49.4%)	32 (55.2%)	77 (63.1%)	92 (77.3%)	36 (47.4%)	51 (51%)	-	-
	N2-N3	43 (49.4%)	25 (43.1%)	44 (36.1%)	25 (21%)	40 (52.6%)	49 (49%)	-	-
	Missing information	1 (1.1%)	1 (1.7%)	1 (0.8%)	2 (1.7%)	-	-	46 (100%)	50 (100%)
Resection margin status		P=0.834 (P adj.=1)		-		-		-
	R0	69 (79.3%)	44 (75.9%)	-	-	-	-	-	-
	R1	17 (19.5%)	12 (20.7%)	-	-	-	-	-	-
	Missing information	1 (1.1%)	2 (3.4%)	122 (100%)	119 (100%)	76 (100%)	100 (100%)	46 (100%)	50 (100%)
LVI stage		P=0.847 (P adj.=1)		-		-		-
	LVI0	62 (71.3%)	36 (62.1%)	-	-	-	-	-	-
	LVI1	24 (27.6%)	16 (27.6%)	-	-	-	-	-	-
	Missing information	1 (1.1%)	6 (10.3%)	122 (100%)	119 (100%)	76 (100%)	100 (100%)	46 (100%)	50 (100%)
VTI stage		P=0.632 (P adj.=1)		-		-		-
	VTI0	2 (2.3%)	2 (3.4%)	-	-	-	-	-	-
	VTI1	84 (96.6%)	50 (86.2%)	-	-	-	-	-	-
	Missing information	1 (1.1%)	6 (10.3%)	122 (100%)	119 (100%)	76 (100%)	100 (100%)	46 (100%)	50 (100%)
PNI stage		P=1 (P adj.=1)		-		-		-
	PNI0	61 (70.1%)	40 (69%)	-	-	-	-	-	-
	PNI1	14 (16.1%)	10 (17.2%)	-	-	-	-	-	-
	Missing information	12 (13.8%)	8 (13.8%)	122 (100%)	119 (100%)	76 (100%)	100 (100%)	46 (100%)	50 (100%)
UICC stage group		P=1 (P adj.=1)		-		P=0.470 (P adj.=0.658)		P=0.066 (P adj.=0.126)
	UICC1-2	14 (16.1%)	10 (17.2%)	-	-	15 (19.7%)	25 (25%)	15 (32.6%)	26 (52%)
	UICC3-4	73 (83.9%)	48 (82.8%)	-	-	61 (80.3%)	75 (75%)	31 (67.4%)	24 (48%)
	Missing information	-	-	122 (100%)	119 (100%)	-	-	-	-
Grading group		P=0.302 (P adj.=1)		-		-		-
	Grading 1-2	36 (41.4%)	29 (50%)	-	-	-	-	-	-
	Grading 3	50 (57.5%)	27 (46.6%)	-	-	-	-	-	-
	Missing information	1 (1.1%)	2 (3.4%)	122 (100%)	119 (100%)	76 (100%)	100 (100%)	46 (100%)	50 (100%)
ECE		P=1 (P adj.=1)		-		-		-
	Yes	22 (25.3%)	14 (24.1%)	-	-	-	-	-	-
	No/Not applicable	63 (72.4%)	42 (72.4%)	-	-	-	-	-	-
	Missing information	2 (2.3%)	2 (3.4%)	122 (100%)	119 (100%)	76 (100%)	100 (100%)	46 (100%)	50 (100%)
Tumor location		P=0.516 (P adj.=1)		P=0.656 (P adj.=0.676)		P=0.168 (P adj.=0.392)		-
	Larynx	12 (13.8%)	11 (19%)	34 (27.9%)	37 (31.1%)	12 (15.8%)	28 (28%)	-	-
	Hypopharynx	11 (12.6%)	11 (19%)	1 (0.8%)	-	14 (18.4%)	11 (11%)	-	-
	Oropharynx	35 (40.2%)	21 (36.2%)	7 (5.7%)	4 (3.4%)	18 (23.7%)	28 (28%)	-	-
	Oral cavity	29 (33.3%)	15 (25.8%)	80 (65.6%)	78 (65.5%)	30 (39.5%)	32 (32%)	-	-
	Missing information	-	-	-	-	2 (2.6%)	1 (1%)	46 (100%)	50 (100%)
Chemotherapy (yes/no)		P=0.498 (P adj.=1)		-		-		-
	Yes	45 (51.7%)	33 (56.9%)	-	-	-	-	-	-
	No	42 (48.3%)	24 (41.4%)	-	-	-	-	-	-
	Missing information	-	1 (1.7%)	122 (100%)	119 (100%)	76 (100%)	100 (100%)	46 (100%)	50 (100%)
Smoking status		P=0.368 (P adj.=1)		-		P=0.034 (P adj.=0.119)		-
	Smoker	81 (93.1%)	48 (82.8%)	-	-	62 (81.6%)	93 (93%)	-	-
	Nonsmoker	2 (2.3%)	3 (5.2%)	-	-	14 (18.4%)	7 (7%)	-	-
	Missing information	4 (4.6%)	7 (12%)	122 (100%)	119 (100%)	-	-	46 (100%)	50 (100%)
NOTE: Data are numbers (%).
*: Age categories available for the cohort GSE41613.
Clinical features were defined according to AJCC 7th edition.

## Sheet: Supplementary_Table2
MPS1 vs. MPS2 differential testing results on the KEGG metabolic pathways GSVA enrichment scores for the LMU-KKG cohort HPV-negative cases (n=145). Wilcoxon test and Benjamini-Hochberg P-value adjustement method were applied. Statistic: Wilcoxon test statistic.
pathway	p.value	adj.p.value	statistic
09107 Glycan biosynthesis and metabolism - 00532 Glycosaminoglycan biosynthesis - chondroitin sulfate / dermatan sulfate [PATH:hsa00532]	1.2260722310564E-05	2.60540349099486E-05	3607
09107 Glycan biosynthesis and metabolism - 00604 Glycosphingolipid biosynthesis - ganglio series [PATH:hsa00604]	1.01826325851758E-05	2.23360972836115E-05	3617
09107 Glycan biosynthesis and metabolism - 00511 Other glycan degradation [PATH:hsa00511]	0.000703684862718	0.001112803968949	3363
09107 Glycan biosynthesis and metabolism - 00534 Glycosaminoglycan biosynthesis - heparan sulfate / heparin [PATH:hsa00534]	0.010939171151945	0.015497159131923	3154
09107 Glycan biosynthesis and metabolism - 00514 Other types of O-glycan biosynthesis [PATH:hsa00514]	0.115954335218781	0.146016570275502	2913
09107 Glycan biosynthesis and metabolism - 00513 Various types of N-glycan biosynthesis [PATH:hsa00513]	0.112257558375212	0.144028565462537	2917
09107 Glycan biosynthesis and metabolism - 00531 Glycosaminoglycan degradation [PATH:hsa00531]	0.406890668299122	0.461142757405671	2729
09107 Glycan biosynthesis and metabolism - 00515 Mannose type O-glycan biosynthesis [PATH:hsa00515]	0.501597943350263	0.541407303933617	2690
09101 Carbohydrate metabolism - 00562 Inositol phosphate metabolism [PATH:hsa00562]	0.257604835361936	0.307318049203713	2804
09107 Glycan biosynthesis and metabolism - 00510 N-Glycan biosynthesis [PATH:hsa00510]	0.857468471364857	0.8702665082509	2568
09104 Nucleotide metabolism - 00230 Purine metabolism [PATH:hsa00230]	0.822763107734132	0.847695323120015	2579
09108 Metabolism of cofactors and vitamins - 00670 One carbon pool by folate [PATH:hsa00670]	0.969415749339163	0.969415749339163	2513
09108 Metabolism of cofactors and vitamins - 00770 Pantothenate and CoA biosynthesis [PATH:hsa00770]	0.466319658067883	0.511447366913162	2342
09107 Glycan biosynthesis and metabolism - 00512 Mucin type O-glycan biosynthesis [PATH:hsa00512]	0.540908926385857	0.574715734284973	2371
09107 Glycan biosynthesis and metabolism - 00603 Glycosphingolipid biosynthesis - globo and isoglobo series [PATH:hsa00603]	0.609672108955316	0.63781082167633	2396
09105 Amino acid metabolism - 00310 Lysine degradation [PATH:hsa00310]	0.317850087136096	0.366335693648381	2275
09107 Glycan biosynthesis and metabolism - 00533 Glycosaminoglycan biosynthesis - keratan sulfate [PATH:hsa00533]	0.444388647652593	0.495384066235677	2333
09106 Metabolism of other amino acids - 00450 Selenocompound metabolism [PATH:hsa00450]	0.302459762631198	0.354607997567611	2267
09104 Nucleotide metabolism - 00240 Pyrimidine metabolism [PATH:hsa00240]	0.13378611040901	0.16540828196023	2151
09101 Carbohydrate metabolism - 00500 Starch and sucrose metabolism [PATH:hsa00500]	0.202902042523474	0.246381051635648	2207
09103 Lipid metabolism - 00600 Sphingolipid metabolism [PATH:hsa00600]	0.00493869442029	0.007300678708254	1826
09103 Lipid metabolism - 00564 Glycerophospholipid metabolism [PATH:hsa00564]	0.000470330039691	0.000780059578023	1656
09103 Lipid metabolism - 00062 Fatty acid elongation [PATH:hsa00062]	0.044230799800417	0.05897439973389	2024
09101 Carbohydrate metabolism - 00052 Galactose metabolism [PATH:hsa00052]	0.072177930856517	0.094386524966214	2077
09108 Metabolism of cofactors and vitamins - 00760 Nicotinate and nicotinamide metabolism [PATH:hsa00760]	0.005192189359662	0.007512103754405	1830
09101 Carbohydrate metabolism - 00520 Amino sugar and nucleotide sugar metabolism [PATH:hsa00520]	0.00125225214394	0.00189229212862	1723
09103 Lipid metabolism - 00561 Glycerolipid metabolism [PATH:hsa00561]	0.001150327226157	0.001777778440425	1717
09103 Lipid metabolism - 00061 Fatty acid biosynthesis [PATH:hsa00061]	0.013588783957974	0.018857904268209	1911
09105 Amino acid metabolism - 00330 Arginine and proline metabolism [PATH:hsa00330]	6.18517855328567E-05	0.000116831150451	1530
09102 Energy metabolism - 00920 Sulfur metabolism [PATH:hsa00920]	0.027410600755075	0.037278417026902	1976
09105 Amino acid metabolism - 00380 Tryptophan metabolism [PATH:hsa00380]	0.000357315265033	0.000607435950555	1638
09105 Amino acid metabolism - 00260 Glycine, serine and threonine metabolism [PATH:hsa00260]	0.000571816110699	0.00092579751256	1669
09103 Lipid metabolism - 00565 Ether lipid metabolism [PATH:hsa00565]	7.11840358624177E-07	2.5476391782339E-06	1294
09107 Glycan biosynthesis and metabolism - 00563 Glycosylphosphatidylinositol (GPI)-anchor biosynthesis [PATH:hsa00563]	2.97802546632724E-05	5.95605093265447E-05	1488
09105 Amino acid metabolism - 00270 Cysteine and methionine metabolism [PATH:hsa00270]	1.42086293619978E-05	2.92783877762379E-05	1447
09101 Carbohydrate metabolism - 00010 Glycolysis / Gluconeogenesis [PATH:hsa00010]	6.50983047206E-05	0.000119640127595	1533
09105 Amino acid metabolism - 00280 Valine, leucine and isoleucine degradation [PATH:hsa00280]	7.68427150829578E-06	1.80182918125556E-05	1414
09103 Lipid metabolism - 01040 Biosynthesis of unsaturated fatty acids [PATH:hsa01040]	4.94737773393326E-05	9.61204816878462E-05	1517
09106 Metabolism of other amino acids - 00410 beta-Alanine metabolism [PATH:hsa00410]	0.000142471783327	0.000248412340159	1580
09103 Lipid metabolism - 00071 Fatty acid degradation [PATH:hsa00071]	5.56154598217367E-06	1.4277571233784E-05	1397
09101 Carbohydrate metabolism - 00640 Propanoate metabolism [PATH:hsa00640]	5.66903563694363E-06	1.4277571233784E-05	1398
09101 Carbohydrate metabolism - 00051 Fructose and mannose metabolism [PATH:hsa00051]	2.40584274265437E-06	7.43624120456806E-06	1354
09105 Amino acid metabolism - 00250 Alanine, aspartate and glutamate metabolism [PATH:hsa00250]	3.66887147026831E-09	1.91910199983266E-08	1061
09105 Amino acid metabolism - 00340 Histidine metabolism [PATH:hsa00340]	8.3897078357697E-05	0.000150131613903	1548
09101 Carbohydrate metabolism - 00650 Butanoate metabolism [PATH:hsa00650]	4.76915386819239E-06	1.29720985214833E-05	1389
09107 Glycan biosynthesis and metabolism - 00601 Glycosphingolipid biosynthesis - lacto and neolacto series [PATH:hsa00601]	1.37250523672759E-06	4.44430267130838E-06	1326
09101 Carbohydrate metabolism - 00620 Pyruvate metabolism [PATH:hsa00620]	1.34276786637556E-08	5.70676343209611E-08	1115
09103 Lipid metabolism - 00590 Arachidonic acid metabolism [PATH:hsa00590]	7.04786137361268E-08	2.66252540780924E-07	1187
09103 Lipid metabolism - 00591 Linoleic acid metabolism [PATH:hsa00591]	9.9944093408822E-06	2.23360972836115E-05	1428
09101 Carbohydrate metabolism - 00020 Citrate cycle (TCA cycle) [PATH:hsa00020]	6.85917094262722E-06	1.66579865749518E-05	1408
09108 Metabolism of cofactors and vitamins - 00860 Porphyrin and chlorophyll metabolism [PATH:hsa00860]	8.93502763651015E-12	8.67974113260986E-11	832
09101 Carbohydrate metabolism - 00630 Glyoxylate and dicarboxylate metabolism [PATH:hsa00630]	4.6922995626588E-08	1.87691982506352E-07	1169
09109 Metabolism of terpenoids and polyketides - 00900 Terpenoid backbone biosynthesis [PATH:hsa00900]	1.03188219880914E-06	3.50839947595109E-06	1312
09103 Lipid metabolism - 00592 alpha-Linolenic acid metabolism [PATH:hsa00592]	2.81792015870096E-06	7.9841071163194E-06	1362
09111 Xenobiotics biodegradation and metabolism - 00983 Drug metabolism - other enzymes [PATH:hsa00983]	1.10829793144252E-10	7.53642593380912E-10	924
09105 Amino acid metabolism - 00220 Arginine biosynthesis [PATH:hsa00220]	2.81792015870096E-06	7.9841071163194E-06	1362
09102 Energy metabolism - 00190 Oxidative phosphorylation [PATH:hsa00190]	1.13786953465657E-08	5.15834189044313E-08	1108
09105 Amino acid metabolism - 00350 Tyrosine metabolism [PATH:hsa00350]	5.68314851780348E-09	2.76038642293312E-08	1079
09108 Metabolism of cofactors and vitamins - 00790 Folate biosynthesis [PATH:hsa00790]	5.08485606999525E-11	3.8418912528853E-10	895
09101 Carbohydrate metabolism - 00030 Pentose phosphate pathway [PATH:hsa00030]	4.33333843031099E-10	2.45555844384289E-09	976
09108 Metabolism of cofactors and vitamins - 00830 Retinol metabolism [PATH:hsa00830]	7.40157692501078E-14	1.00661446180147E-12	669
09103 Lipid metabolism - 00100 Steroid biosynthesis [PATH:hsa00100]	1.52395193981963E-10	9.42079380979406E-10	936
09106 Metabolism of other amino acids - 00480 Glutathione metabolism [PATH:hsa00480]	3.10765967975142E-18	7.04402860743656E-17	365
09101 Carbohydrate metabolism - 00053 Ascorbate and aldarate metabolism [PATH:hsa00053]	3.87476737117576E-11	3.29355226549939E-10	885
09101 Carbohydrate metabolism - 00040 Pentose and glucuronate interconversions [PATH:hsa00040]	9.5049132216862E-13	1.07722349845777E-11	754
09103 Lipid metabolism - 00140 Steroid hormone biosynthesis [PATH:hsa00140]	5.48118811728682E-18	9.3180197993876E-17	381
09111 Xenobiotics biodegradation and metabolism - 00982 Drug metabolism - cytochrome P450 [PATH:hsa00982]	1.31648991947682E-18	4.47606572622117E-17	341
09111 Xenobiotics biodegradation and metabolism - 00980 Metabolism of xenobiotics by cytochrome P450 [PATH:hsa00980]	9.90476230837351E-21	6.73523836969399E-19	209

## Sheet: Supplementary_Table3
MPS1 vs. MPS2 differential testing results on the KEGG metabolic pathways GSVA enrichment scores for the TCGA dataset HPV-negative cases (n=241). Wilcoxon test and Benjamini-Hochberg P-value adjustement method were applied. Statistic: Wilcoxon test statistic.
pathway	p.value	adj.p.value	statistic
09107 Glycan biosynthesis and metabolism - 00532 Glycosaminoglycan biosynthesis - chondroitin sulfate / dermatan sulfate [PATH:hsa00532]	3.1709818211682E-14	1.05218942247854E-13	11367
09107 Glycan biosynthesis and metabolism - 00511 Other glycan degradation [PATH:hsa00511]	8.72574470125957E-10	1.87346871527044E-09	10577
09107 Glycan biosynthesis and metabolism - 00604 Glycosphingolipid biosynthesis - ganglio series [PATH:hsa00604]	1.25539781034405E-06	2.08281909443445E-06	9882
09107 Glycan biosynthesis and metabolism - 00534 Glycosaminoglycan biosynthesis - heparan sulfate / heparin [PATH:hsa00534]	2.55762387913882E-08	5.0461227885712E-08	10273
09107 Glycan biosynthesis and metabolism - 00515 Mannose type O-glycan biosynthesis [PATH:hsa00515]	6.93918328294695E-06	1.05533412428152E-05	9692
09107 Glycan biosynthesis and metabolism - 00514 Other types of O-glycan biosynthesis [PATH:hsa00514]	2.75450874037412E-08	5.29155626440291E-08	10266
09107 Glycan biosynthesis and metabolism - 00531 Glycosaminoglycan degradation [PATH:hsa00531]	0.000782382928383	0.000951899229533	9077
09107 Glycan biosynthesis and metabolism - 00513 Various types of N-glycan biosynthesis [PATH:hsa00513]	0.000118744202531	0.000169967191858	9342
09107 Glycan biosynthesis and metabolism - 00533 Glycosaminoglycan biosynthesis - keratan sulfate [PATH:hsa00533]	0.008199758288157	0.009501307222785	8690
09101 Carbohydrate metabolism - 00562 Inositol phosphate metabolism [PATH:hsa00562]	0.000397230594537	0.000517818453593	9176
09107 Glycan biosynthesis and metabolism - 00603 Glycosphingolipid biosynthesis - globo and isoglobo series [PATH:hsa00603]	0.045636610322473	0.049723470948366	8341
09107 Glycan biosynthesis and metabolism - 00512 Mucin type O-glycan biosynthesis [PATH:hsa00512]	0.157689330395103	0.169284134100626	8024
09107 Glycan biosynthesis and metabolism - 00510 N-Glycan biosynthesis [PATH:hsa00510]	0.261551634820384	0.27671404843316	7867
09103 Lipid metabolism - 00600 Sphingolipid metabolism [PATH:hsa00600]	0.823770448624247	0.823770448624247	7138
09104 Nucleotide metabolism - 00230 Purine metabolism [PATH:hsa00230]	0.356900868190561	0.366954413773393	6760
09105 Amino acid metabolism - 00310 Lysine degradation [PATH:hsa00310]	0.493515906307181	0.500370293894781	6888
09103 Lipid metabolism - 00561 Glycerolipid metabolism [PATH:hsa00561]	0.04122642005863	0.045598919155758	6154
09103 Lipid metabolism - 00120 Primary bile acid biosynthesis [PATH:hsa00120]	0.272703625616191	0.284390923856885	6665
09103 Lipid metabolism - 00564 Glycerophospholipid metabolism [PATH:hsa00564]	0.009289146142544	0.010595432318839	5851
09101 Carbohydrate metabolism - 00500 Starch and sucrose metabolism [PATH:hsa00500]	0.041043160524572	0.045598919155758	6153
09108 Metabolism of cofactors and vitamins - 00760 Nicotinate and nicotinamide metabolism [PATH:hsa00760]	0.000510121276346	0.000653313213566	5378
09103 Lipid metabolism - 00565 Ether lipid metabolism [PATH:hsa00565]	8.9626257056797E-05	0.000130854335303	5139
09108 Metabolism of cofactors and vitamins - 00770 Pantothenate and CoA biosynthesis [PATH:hsa00770]	0.000162540301207	0.000215735308875	5218
09106 Metabolism of other amino acids - 00450 Selenocompound metabolism [PATH:hsa00450]	0.000613701675553	0.000772417626127	5405
09107 Glycan biosynthesis and metabolism - 00601 Glycosphingolipid biosynthesis - lacto and neolacto series [PATH:hsa00601]	0.000808954207064	0.000968092739601	5446
09102 Energy metabolism - 00910 Nitrogen metabolism [PATH:hsa00910]	0.001391931487132	0.001638887073559	5529
09104 Nucleotide metabolism - 00240 Pyrimidine metabolism [PATH:hsa00240]	2.78730247131375E-06	4.42332783491094E-06	4723
09101 Carbohydrate metabolism - 00052 Galactose metabolism [PATH:hsa00052]	0.000136962532844	0.00019148923832	5195
09108 Metabolism of cofactors and vitamins - 00670 One carbon pool by folate [PATH:hsa00670]	0.00066126214814	0.000818171810411	5416
09105 Amino acid metabolism - 00380 Tryptophan metabolism [PATH:hsa00380]	9.30342620632305E-07	1.57941886758508E-06	4604
09103 Lipid metabolism - 00590 Arachidonic acid metabolism [PATH:hsa00590]	1.59749261699165E-06	2.59148802311979E-06	4662
09105 Amino acid metabolism - 00340 Histidine metabolism [PATH:hsa00340]	0.000139026433301	0.00019148923832	5197
09101 Carbohydrate metabolism - 00520 Amino sugar and nucleotide sugar metabolism [PATH:hsa00520]	1.53569260151578E-09	3.2030159974472E-09	3990
09108 Metabolism of cofactors and vitamins - 00730 Thiamine metabolism [PATH:hsa00730]	2.96350177920064E-07	5.27647877760114E-07	4485
09101 Carbohydrate metabolism - 00053 Ascorbate and aldarate metabolism [PATH:hsa00053]	0.00015431524569	0.000208611350655	5211
09107 Glycan biosynthesis and metabolism - 00563 Glycosylphosphatidylinositol (GPI)-anchor biosynthesis [PATH:hsa00563]	3.60353259610157E-07	6.2632828456051E-07	4505
09103 Lipid metabolism - 01040 Biosynthesis of unsaturated fatty acids [PATH:hsa01040]	3.51051652071299E-08	6.57096682082176E-08	4275
09105 Amino acid metabolism - 00330 Arginine and proline metabolism [PATH:hsa00330]	3.28829668033741E-15	1.2633981982349E-14	2995
09103 Lipid metabolism - 00591 Linoleic acid metabolism [PATH:hsa00591]	1.98671254864172E-05	2.95979624593562E-05	4950
09105 Amino acid metabolism - 00260 Glycine, serine and threonine metabolism [PATH:hsa00260]	8.61849006558328E-12	2.58224562081765E-11	3564
09106 Metabolism of other amino acids - 00410 beta-Alanine metabolism [PATH:hsa00410]	1.47105888510535E-10	3.35585308164658E-10	3791
09105 Amino acid metabolism - 00250 Alanine, aspartate and glutamate metabolism [PATH:hsa00250]	2.35915039135057E-11	6.15064209173541E-11	3643
09103 Lipid metabolism - 00592 alpha-Linolenic acid metabolism [PATH:hsa00592]	3.71427307325639E-06	5.76897732654716E-06	4755
09102 Energy metabolism - 00920 Sulfur metabolism [PATH:hsa00920]	5.38561909506518E-08	9.82875484849395E-08	4316
09103 Lipid metabolism - 00062 Fatty acid elongation [PATH:hsa00062]	1.74123534025003E-11	4.70778443845378E-11	3619
09103 Lipid metabolism - 00061 Fatty acid biosynthesis [PATH:hsa00061]	1.21875828861085E-11	3.42189827186893E-11	3591
09108 Metabolism of cofactors and vitamins - 00830 Retinol metabolism [PATH:hsa00830]	1.28719989139999E-10	3.03114813136126E-10	3780
09108 Metabolism of cofactors and vitamins - 00860 Porphyrin and chlorophyll metabolism [PATH:hsa00860]	1.30596271424647E-15	5.29640434111068E-15	2933
09103 Lipid metabolism - 00100 Steroid biosynthesis [PATH:hsa00100]	4.96421281091725E-09	1.00663204221378E-08	4094
09105 Amino acid metabolism - 00360 Phenylalanine metabolism [PATH:hsa00360]	1.0592340666403E-10	2.57746956215807E-10	3764
09105 Amino acid metabolism - 00220 Arginine biosynthesis [PATH:hsa00220]	4.69746920309683E-11	1.18246638560713E-10	3698
09105 Amino acid metabolism - 00270 Cysteine and methionine metabolism [PATH:hsa00270]	8.7747062766904E-19	6.40553558198399E-18	2470
09111 Xenobiotics biodegradation and metabolism - 00983 Drug metabolism - other enzymes [PATH:hsa00983]	8.31321598435939E-17	3.56979274622491E-16	2753
09111 Xenobiotics biodegradation and metabolism - 00982 Drug metabolism - cytochrome P450 [PATH:hsa00982]	2.95433662322955E-10	6.53535071199264E-10	3849
09103 Lipid metabolism - 00071 Fatty acid degradation [PATH:hsa00071]	1.59246690177085E-19	1.93750139715454E-18	2368
09103 Lipid metabolism - 00140 Steroid hormone biosynthesis [PATH:hsa00140]	8.53854928145513E-15	2.96816236926774E-14	3060
09101 Carbohydrate metabolism - 00010 Glycolysis / Gluconeogenesis [PATH:hsa00010]	4.59306523702256E-18	2.57918278694344E-17	2571
09106 Metabolism of other amino acids - 00480 Glutathione metabolism [PATH:hsa00480]	3.45309344762049E-19	3.60108316680422E-18	2414
09105 Amino acid metabolism - 00350 Tyrosine metabolism [PATH:hsa00350]	2.47513451801077E-17	1.12928012384241E-16	2676
09101 Carbohydrate metabolism - 00040 Pentose and glucuronate interconversions [PATH:hsa00040]	1.78715854254056E-13	5.67228580893308E-13	3274
09108 Metabolism of cofactors and vitamins - 00790 Folate biosynthesis [PATH:hsa00790]	2.01329954464301E-17	9.7980577839293E-17	2663
09101 Carbohydrate metabolism - 00051 Fructose and mannose metabolism [PATH:hsa00051]	3.71888655239616E-18	2.26232265270766E-17	2558
09105 Amino acid metabolism - 00280 Valine, leucine and isoleucine degradation [PATH:hsa00280]	5.0924525781752E-20	7.43498076413579E-19	2301
09109 Metabolism of terpenoids and polyketides - 00900 Terpenoid backbone biosynthesis [PATH:hsa00900]	8.84330692060839E-12	2.58224562081765E-11	3566
09101 Carbohydrate metabolism - 00640 Propanoate metabolism [PATH:hsa00640]	6.72946371010843E-19	5.45834278708795E-18	2454
09101 Carbohydrate metabolism - 00030 Pentose phosphate pathway [PATH:hsa00030]	4.9808326548256E-18	2.59714845573049E-17	2576
09101 Carbohydrate metabolism - 00630 Glyoxylate and dicarboxylate metabolism [PATH:hsa00630]	4.26416428827569E-23	1.55641996522063E-21	1903
09101 Carbohydrate metabolism - 00650 Butanoate metabolism [PATH:hsa00650]	6.09065727742795E-19	5.45834278708795E-18	2448
09108 Metabolism of cofactors and vitamins - 00130 Ubiquinone and other terpenoid-quinone biosynthesis [PATH:hsa00130]	7.82328566208839E-15	2.85549926666226E-14	3054
09101 Carbohydrate metabolism - 00620 Pyruvate metabolism [PATH:hsa00620]	2.86807871904413E-26	2.09369746490221E-24	1521
09111 Xenobiotics biodegradation and metabolism - 00980 Metabolism of xenobiotics by cytochrome P450 [PATH:hsa00980]	1.72525600148793E-18	1.14494261916926E-17	2511
09101 Carbohydrate metabolism - 00020 Citrate cycle (TCA cycle) [PATH:hsa00020]	3.68461120572806E-22	8.96588726727161E-21	2021
09102 Energy metabolism - 00190 Oxidative phosphorylation [PATH:hsa00190]	6.44235660729491E-22	1.17573008083132E-20	2052

## Sheet: Supplementary_Table4
MPS1 vs. MPS2 differential testing results on the KEGG metabolic pathways GSVA enrichment scores for the GSE41613 dataset HPV-negative cases (n=96). Wilcoxon test and Benjamini-Hochberg P-value adjustement method were applied. Statistic: Wilcoxon test statistic.
pathway	p.value	adj.p.value	statistic
09105 Amino acid metabolism - 00350 Tyrosine metabolism [PATH:hsa00350]	9.30797469584594e-15	6.887901274926e-13	93
09105 Amino acid metabolism - 00360 Phenylalanine metabolism [PATH:hsa00360]	7.19043843225091e-14	2.66046221993284e-12	129
09111 Xenobiotics biodegradation and metabolism - 00980 Metabolism of xenobiotics by cytochrome P450 [PATH:hsa00980]	7.55564508894552e-13	1.86372578860656e-11	172
09101 Carbohydrate metabolism - 00640 Propanoate metabolism [PATH:hsa00640]	1.04095886396981e-12	1.92577389834415e-11	178
09103 Lipid metabolism - 00140 Steroid hormone biosynthesis [PATH:hsa00140]	2.18239186816512e-12	2.69161663740365e-11	192
09106 Metabolism of other amino acids - 00410 beta-Alanine metabolism [PATH:hsa00410]	1.96462451276703e-12	2.69161663740365e-11	190
09103 Lipid metabolism - 00071 Fatty acid degradation [PATH:hsa00071]	1.02973386520693e-11	1.00223884181282e-10	222
09105 Amino acid metabolism - 00280 Valine, leucine and isoleucine degradation [PATH:hsa00280]	1.08350145060845e-11	1.00223884181282e-10	223
09111 Xenobiotics biodegradation and metabolism - 00982 Drug metabolism - cytochrome P450 [PATH:hsa00982]	1.39639529146017e-11	1.14814723964503e-10	228
09101 Carbohydrate metabolism - 00620 Pyruvate metabolism [PATH:hsa00620]	2.08548674816816e-10	1.54326019364444e-09	283
09108 Metabolism of cofactors and vitamins - 00830 Retinol metabolism [PATH:hsa00830]	1.28802089648608e-09	8.66486784908818e-09	322
09103 Lipid metabolism - 00590 Arachidonic acid metabolism [PATH:hsa00590]	1.47675780939096e-09	9.10667315791091e-09	325
09102 Energy metabolism - 00190 Oxidative phosphorylation [PATH:hsa00190]	6.1659289835582e-09	3.50983649833313e-08	357
09108 Metabolism of cofactors and vitamins - 00790 Folate biosynthesis [PATH:hsa00790]	7.67139186769271e-09	4.05487855863758e-08	362
09105 Amino acid metabolism - 00340 Histidine metabolism [PATH:hsa00340]	1.28900444457009e-08	6.35908859321246e-08	374
09107 Glycan biosynthesis and metabolism - 00532 Glycosaminoglycan biosynthesis - chondroitin sulfate / dermatan sulfate [PATH:hsa00532]	2.768116639827e-08	1.28025394591999e-07	1908
09106 Metabolism of other amino acids - 00480 Glutathione metabolism [PATH:hsa00480]	3.41256091360313e-08	1.48546769180371e-07	397
09101 Carbohydrate metabolism - 00650 Butanoate metabolism [PATH:hsa00650]	4.03077353395614e-08	1.65709578618197e-07	401
09103 Lipid metabolism - 00591 Linoleic acid metabolism [PATH:hsa00591]	7.17143291575581e-08	2.65343017882965e-07	415
09103 Lipid metabolism - 00592 alpha-Linolenic acid metabolism [PATH:hsa00592]	6.88463251755888e-08	2.65343017882965e-07	414
09101 Carbohydrate metabolism - 00030 Pentose phosphate pathway [PATH:hsa00030]	8.7880308385343e-08	2.95597400932517e-07	420
09101 Carbohydrate metabolism - 00630 Glyoxylate and dicarboxylate metabolism [PATH:hsa00630]	8.7880308385343e-08	2.95597400932517e-07	420
09105 Amino acid metabolism - 00260 Glycine, serine and threonine metabolism [PATH:hsa00260]	2.11648803528571e-07	6.80957020048445e-07	442
09103 Lipid metabolism - 00565 Ether lipid metabolism [PATH:hsa00565]	2.28967771675764e-07	7.05983962666939e-07	444
09105 Amino acid metabolism - 00220 Arginine biosynthesis [PATH:hsa00220]	3.51583163611667e-07	1.04068616429053e-06	455
09107 Glycan biosynthesis and metabolism - 00534 Glycosaminoglycan biosynthesis - heparan sulfate / heparin [PATH:hsa00534]	4.97028921337476e-07	1.41462077611435e-06	1836
09101 Carbohydrate metabolism - 00010 Glycolysis / Gluconeogenesis [PATH:hsa00010]	2.45183908682931e-06	6.71985527501367e-06	507
09101 Carbohydrate metabolism - 00020 Citrate cycle (TCA cycle) [PATH:hsa00020]	3.04012328794448e-06	8.0346115467104e-06	513
09101 Carbohydrate metabolism - 00040 Pentose and glucuronate interconversions [PATH:hsa00040]	3.38288291471406e-06	8.63218398927035e-06	516
09103 Lipid metabolism - 00061 Fatty acid biosynthesis [PATH:hsa00061]	4.98508852077914e-06	1.22965516845886e-05	527
09109 Metabolism of terpenoids and polyketides - 00900 Terpenoid backbone biosynthesis [PATH:hsa00900]	1.48618302752282e-05	3.54766271086093e-05	559
09111 Xenobiotics biodegradation and metabolism - 00983 Drug metabolism - other enzymes [PATH:hsa00983]	2.35725058057266e-05	5.45114196757427e-05	573
09105 Amino acid metabolism - 00380 Tryptophan metabolism [PATH:hsa00380]	6.12272469905097e-05	0.000137297462948416	603
09107 Glycan biosynthesis and metabolism - 00533 Glycosaminoglycan biosynthesis - keratan sulfate [PATH:hsa00533]	8.58846720559024e-05	0.000186925462709905	1686
09102 Energy metabolism - 00920 Sulfur metabolism [PATH:hsa00920]	0.000112762049284525	0.000238411189915853	623
09103 Lipid metabolism - 00062 Fatty acid elongation [PATH:hsa00062]	0.000134894712457794	0.000277283575607688	629
09107 Glycan biosynthesis and metabolism - 00514 Other types of O-glycan biosynthesis [PATH:hsa00514]	0.000170815945629626	0.000332641578331378	1663
09107 Glycan biosynthesis and metabolism - 00515 Mannose type O-glycan biosynthesis [PATH:hsa00515]	0.000170815945629626	0.000332641578331378	1663
09108 Metabolism of cofactors and vitamins - 00130 Ubiquinone and other terpenoid-quinone biosynthesis [PATH:hsa00130]	0.00020346870801834	0.000386068830598902	643
09101 Carbohydrate metabolism - 00053 Ascorbate and aldarate metabolism [PATH:hsa00053]	0.000303851086516581	0.000562124510055674	657
09103 Lipid metabolism - 01040 Biosynthesis of unsaturated fatty acids [PATH:hsa01040]	0.00041349047968546	0.000746299890164	668
09101 Carbohydrate metabolism - 00051 Fructose and mannose metabolism [PATH:hsa00051]	0.000461806564000085	0.000794736877581541	672
09103 Lipid metabolism - 00100 Steroid biosynthesis [PATH:hsa00100]	0.000461806564000085	0.000794736877581541	672
09103 Lipid metabolism - 00564 Glycerophospholipid metabolism [PATH:hsa00564]	0.000751756926166071	0.00126431846673385	690
09108 Metabolism of cofactors and vitamins - 00860 Porphyrin and chlorophyll metabolism [PATH:hsa00860]	0.000814056826843785	0.00133867122636534	693
09105 Amino acid metabolism - 00250 Alanine, aspartate and glutamate metabolism [PATH:hsa00250]	0.00105800263410383	0.00170200423747137	703
09107 Glycan biosynthesis and metabolism - 00604 Glycosphingolipid biosynthesis - ganglio series [PATH:hsa00604]	0.00117329216909423	0.00184731107474411	1593
09107 Glycan biosynthesis and metabolism - 00563 Glycosylphosphatidylinositol (GPI)-anchor biosynthesis [PATH:hsa00563]	0.00140337261195907	0.00216353277677023	714
09107 Glycan biosynthesis and metabolism - 00510 N-Glycan biosynthesis [PATH:hsa00510]	0.00248407540580558	0.00375146081693088	1563
09103 Lipid metabolism - 00561 Glycerolipid metabolism [PATH:hsa00561]	0.00301109938021176	0.0044564270827134	745
09103 Lipid metabolism - 00120 Primary bile acid biosynthesis [PATH:hsa00120]	0.00418425019860628	0.00607126499405616	759
09107 Glycan biosynthesis and metabolism - 00601 Glycosphingolipid biosynthesis - lacto and neolacto series [PATH:hsa00601]	0.00438212523370259	0.00623610129411522	761
09107 Glycan biosynthesis and metabolism - 00513 Various types of N-glycan biosynthesis [PATH:hsa00513]	0.00514327601523638	0.00718117783259419	1532
09105 Amino acid metabolism - 00310 Lysine degradation [PATH:hsa00310]	0.00588867772120192	0.00806966946979523	774
09104 Nucleotide metabolism - 00230 Purine metabolism [PATH:hsa00230]	0.0127781698277433	0.0171924466773273	1490
09108 Metabolism of cofactors and vitamins - 00760 Nicotinate and nicotinamide metabolism [PATH:hsa00760]	0.0194975677346291	0.0257646430779027	831
09101 Carbohydrate metabolism - 00500 Starch and sucrose metabolism [PATH:hsa00500]	0.020674489883969	0.0268405658142755	1466
09105 Amino acid metabolism - 00330 Arginine and proline metabolism [PATH:hsa00330]	0.023664143876944	0.0301921835671354	841
09106 Metabolism of other amino acids - 00450 Selenocompound metabolism [PATH:hsa00450]	0.0440954140130109	0.0553061124908951	875
09105 Amino acid metabolism - 00270 Cysteine and methionine metabolism [PATH:hsa00270]	0.0464610260528005	0.0563625561952006	878
09108 Metabolism of cofactors and vitamins - 00770 Pantothenate and CoA biosynthesis [PATH:hsa00770]	0.0464610260528005	0.0563625561952006	878
09104 Nucleotide metabolism - 00240 Pyrimidine metabolism [PATH:hsa00240]	0.0640495615528947	0.076446250885713	1403
09108 Metabolism of cofactors and vitamins - 00730 Thiamine metabolism [PATH:hsa00730]	0.0717822411700373	0.0843156483584566	904
09107 Glycan biosynthesis and metabolism - 00603 Glycosphingolipid biosynthesis - globo and isoglobo series [PATH:hsa00603]	0.0981647532111842	0.113502995900432	924
09106 Metabolism of other amino acids - 00430 Taurine and hypotaurine metabolism [PATH:hsa00430]	0.110679870156801	0.126004775255435	932
09108 Metabolism of cofactors and vitamins - 00670 One carbon pool by folate [PATH:hsa00670]	0.28592811155353	0.320586064469109	1004
09107 Glycan biosynthesis and metabolism - 00512 Mucin type O-glycan biosynthesis [PATH:hsa00512]	0.316782891241811	0.349879611222299	1013
09103 Lipid metabolism - 00600 Sphingolipid metabolism [PATH:hsa00600]	0.392877377008518	0.427543027921035	1033
09101 Carbohydrate metabolism - 00052 Galactose metabolism [PATH:hsa00052]	0.434760808809959	0.466265215245463	1257
09101 Carbohydrate metabolism - 00562 Inositol phosphate metabolism [PATH:hsa00562]	0.47004927080739	0.496909229139241	1051
09102 Energy metabolism - 00910 Nitrogen metabolism [PATH:hsa00910]	0.651960050067232	0.670070051457988	1088
09107 Glycan biosynthesis and metabolism - 00511 Other glycan degradation [PATH:hsa00511]	0.646683100839916	0.670070051457988	1213
09101 Carbohydrate metabolism - 00520 Amino sugar and nucleotide sugar metabolism [PATH:hsa00520]	0.673240402465927	0.682462873732584	1092
09107 Glycan biosynthesis and metabolism - 00531 Glycosaminoglycan degradation [PATH:hsa00531]	0.777668283438917	0.777668283438917	1189

## Sheet: Supplementary_Table5
MPS1 vs. MPS2 differential testing results on the KEGG metabolic pathways GSVA enrichment scores for the GSE65858 dataset HPV-negative cases (n=176). Wilcoxon test and Benjamini-Hochberg P-value adjustement method were applied. Statistic: Wilcoxon test statistic.
pathway	p.value	adj.p.value	statistic
09103 Lipid metabolism - 00140 Steroid hormone biosynthesis [PATH:hsa00140]	4.7600689131718e-24	3.47485030661541e-22	413
09111 Xenobiotics biodegradation and metabolism - 00980 Metabolism of xenobiotics by cytochrome P450 [PATH:hsa00980]	6.73561832647014e-23	2.4585006891616e-21	501
09111 Xenobiotics biodegradation and metabolism - 00982 Drug metabolism - cytochrome P450 [PATH:hsa00982]	1.19529035744397e-20	2.90853986978032e-19	680
09108 Metabolism of cofactors and vitamins - 00830 Retinol metabolism [PATH:hsa00830]	2.69333294843019e-20	4.9153326308851e-19	709
09106 Metabolism of other amino acids - 00480 Glutathione metabolism [PATH:hsa00480]	7.10905474837051e-20	1.03792199326209e-18	744
09111 Xenobiotics biodegradation and metabolism - 00983 Drug metabolism - other enzymes [PATH:hsa00983]	8.62090922135051e-20	1.04887728859765e-18	751
09105 Amino acid metabolism - 00350 Tyrosine metabolism [PATH:hsa00350]	1.90757458662331e-19	1.98932778319288e-18	780
09105 Amino acid metabolism - 00360 Phenylalanine metabolism [PATH:hsa00360]	7.17750362804434e-19	6.54947206059046e-18	829
09101 Carbohydrate metabolism - 00620 Pyruvate metabolism [PATH:hsa00620]	4.35899935437901e-18	3.53563280966298e-17	897
09101 Carbohydrate metabolism - 00040 Pentose and glucuronate interconversions [PATH:hsa00040]	9.78721360403499e-18	7.14466593094554e-17	928
09101 Carbohydrate metabolism - 00053 Ascorbate and aldarate metabolism [PATH:hsa00053]	7.10657726533912e-16	4.71618309427051e-15	1098
09108 Metabolism of cofactors and vitamins - 00790 Folate biosynthesis [PATH:hsa00790]	1.92292434600288e-15	1.16977897715175e-14	1139
09103 Lipid metabolism - 00071 Fatty acid degradation [PATH:hsa00071]	2.69220026460161e-15	1.51177399473782e-14	1153
09106 Metabolism of other amino acids - 00410 beta-Alanine metabolism [PATH:hsa00410]	1.06560518008808e-14	5.55636986760216e-14	1211
09107 Glycan biosynthesis and metabolism - 00532 Glycosaminoglycan biosynthesis - chondroitin sulfate / dermatan sulfate [PATH:hsa00532]	1.95555328419441e-14	9.51702598307947e-14	6363
09105 Amino acid metabolism - 00280 Valine, leucine and isoleucine degradation [PATH:hsa00280]	7.76082290739902e-14	3.5408754515008e-13	1297
09101 Carbohydrate metabolism - 00640 Propanoate metabolism [PATH:hsa00640]	9.09609410308361e-14	3.9059698207359e-13	1304
09105 Amino acid metabolism - 00340 Histidine metabolism [PATH:hsa00340]	1.74784958925032e-13	7.08850111195961e-13	1333
09101 Carbohydrate metabolism - 00020 Citrate cycle (TCA cycle) [PATH:hsa00020]	7.85326347198602e-13	3.01730649186831e-12	1401
09101 Carbohydrate metabolism - 00650 Butanoate metabolism [PATH:hsa00650]	5.98727177438052e-12	2.18535419764889e-11	1496
09108 Metabolism of cofactors and vitamins - 00860 Porphyrin and chlorophyll metabolism [PATH:hsa00860]	1.16588998477306e-11	4.05285566135398e-11	1528
09101 Carbohydrate metabolism - 00630 Glyoxylate and dicarboxylate metabolism [PATH:hsa00630]	4.13386192302568e-11	1.37169054718579e-10	1590
09102 Energy metabolism - 00190 Oxidative phosphorylation [PATH:hsa00190]	8.15845995414052e-11	2.58942424631416e-10	1624
09101 Carbohydrate metabolism - 00010 Glycolysis / Gluconeogenesis [PATH:hsa00010]	9.3724034574073e-11	2.85077271829472e-10	1631
09103 Lipid metabolism - 00590 Arachidonic acid metabolism [PATH:hsa00590]	2.90976591939822e-10	8.16972738907961e-10	1689
09108 Metabolism of cofactors and vitamins - 00770 Pantothenate and CoA biosynthesis [PATH:hsa00770]	2.85419207361689e-10	8.16972738907961e-10	1688
09101 Carbohydrate metabolism - 00030 Pentose phosphate pathway [PATH:hsa00030]	3.83072737393142e-09	1.03571517887775e-08	1827
09105 Amino acid metabolism - 00270 Cysteine and methionine metabolism [PATH:hsa00270]	4.84197463095863e-09	1.26237195735707e-08	1840
09109 Metabolism of terpenoids and polyketides - 00900 Terpenoid backbone biosynthesis [PATH:hsa00900]	6.00303600424038e-09	1.51110906313637e-08	1852
09103 Lipid metabolism - 00591 Linoleic acid metabolism [PATH:hsa00591]	6.44712738920076e-09	1.54549215208579e-08	1856
09105 Amino acid metabolism - 00260 Glycine, serine and threonine metabolism [PATH:hsa00260]	6.56304886502185e-09	1.54549215208579e-08	1857
09103 Lipid metabolism - 00100 Steroid biosynthesis [PATH:hsa00100]	1.03993136916338e-08	2.37234343590396e-08	1883
09103 Lipid metabolism - 00561 Glycerolipid metabolism [PATH:hsa00561]	5.40766108998433e-08	1.19624018051169e-07	1979
09103 Lipid metabolism - 00592 alpha-Linolenic acid metabolism [PATH:hsa00592]	1.08479593383432e-07	2.32912068146781e-07	2021
09103 Lipid metabolism - 00564 Glycerophospholipid metabolism [PATH:hsa00564]	1.50309807604695e-07	3.13503313004079e-07	2041
09105 Amino acid metabolism - 00380 Tryptophan metabolism [PATH:hsa00380]	4.10517215985385e-07	8.32437687970363e-07	2104
09105 Amino acid metabolism - 00220 Arginine biosynthesis [PATH:hsa00220]	1.31798229896429e-06	2.60034345471333e-06	2180
09105 Amino acid metabolism - 00330 Arginine and proline metabolism [PATH:hsa00330]	2.80371283928047e-06	5.38607992809143e-06	2231
09105 Amino acid metabolism - 00250 Alanine, aspartate and glutamate metabolism [PATH:hsa00250]	8.51797740701791e-06	1.59439064285207e-05	2309
09107 Glycan biosynthesis and metabolism - 00511 Other glycan degradation [PATH:hsa00511]	3.59381605855937e-05	6.55871430687086e-05	5184
09103 Lipid metabolism - 01040 Biosynthesis of unsaturated fatty acids [PATH:hsa01040]	4.47694565152676e-05	7.97114713564521e-05	2433
09107 Glycan biosynthesis and metabolism - 00515 Mannose type O-glycan biosynthesis [PATH:hsa00515]	9.07342257681741e-05	0.000157704725739922	5111
09103 Lipid metabolism - 00062 Fatty acid elongation [PATH:hsa00062]	9.30066102791811e-05	0.000157894943032098	2491
09107 Glycan biosynthesis and metabolism - 00601 Glycosphingolipid biosynthesis - lacto and neolacto series [PATH:hsa00601]	0.000100150558374794	0.00016615888094	2497
09103 Lipid metabolism - 00061 Fatty acid biosynthesis [PATH:hsa00061]	0.000120343296812725	0.000195223570385088	2512
09102 Energy metabolism - 00920 Sulfur metabolism [PATH:hsa00920]	0.000140891386697081	0.000223588504975803	2525
09107 Glycan biosynthesis and metabolism - 00513 Various types of N-glycan biosynthesis [PATH:hsa00513]	0.000257910223438881	0.000400583964064645	5024
09107 Glycan biosynthesis and metabolism - 00514 Other types of O-glycan biosynthesis [PATH:hsa00514]	0.000564357836509778	0.000858294209691953	4955
09107 Glycan biosynthesis and metabolism - 00534 Glycosaminoglycan biosynthesis - heparan sulfate / heparin [PATH:hsa00534]	0.000734122841144796	0.00109369321231776	4931
09101 Carbohydrate metabolism - 00051 Fructose and mannose metabolism [PATH:hsa00051]	0.00121161716205077	0.00175251054065238	2716
09108 Metabolism of cofactors and vitamins - 00130 Ubiquinone and other terpenoid-quinone biosynthesis [PATH:hsa00130]	0.00122435667908591	0.00175251054065238	2717
09107 Glycan biosynthesis and metabolism - 00604 Glycosphingolipid biosynthesis - ganglio series [PATH:hsa00604]	0.00134470682157373	0.00188776149951697	4874
09108 Metabolism of cofactors and vitamins - 00760 Nicotinate and nicotinamide metabolism [PATH:hsa00760]	0.00172099141760687	0.0023704221412321	2750
09105 Amino acid metabolism - 00310 Lysine degradation [PATH:hsa00310]	0.00478780128329635	0.00647239803112285	2855
09103 Lipid metabolism - 00565 Ether lipid metabolism [PATH:hsa00565]	0.00690264563952279	0.00916169330336662	2895
09106 Metabolism of other amino acids - 00450 Selenocompound metabolism [PATH:hsa00450]	0.00715467172848544	0.00932662564606137	2899
09107 Glycan biosynthesis and metabolism - 00512 Mucin type O-glycan biosynthesis [PATH:hsa00512]	0.011365329427662	0.0145555973371812	2952
09108 Metabolism of cofactors and vitamins - 00670 One carbon pool by folate [PATH:hsa00670]	0.0333328429363674	0.0419534057647383	3087
09108 Metabolism of cofactors and vitamins - 00730 Thiamine metabolism [PATH:hsa00730]	0.0584778166524603	0.0723539087394848	4434
09107 Glycan biosynthesis and metabolism - 00510 N-Glycan biosynthesis [PATH:hsa00510]	0.0647040010935923	0.0787232013305373	4419
09101 Carbohydrate metabolism - 00562 Inositol phosphate metabolism [PATH:hsa00562]	0.0803367738379317	0.096140729347033	4386
09103 Lipid metabolism - 00120 Primary bile acid biosynthesis [PATH:hsa00120]	0.0917931301858777	0.108079008122082	3235
09107 Glycan biosynthesis and metabolism - 00533 Glycosaminoglycan biosynthesis - keratan sulfate [PATH:hsa00533]	0.107104461332582	0.12410516948061	4340
09107 Glycan biosynthesis and metabolism - 00603 Glycosphingolipid biosynthesis - globo and isoglobo series [PATH:hsa00603]	0.11241042567891	0.128218141790006	4332
09107 Glycan biosynthesis and metabolism - 00531 Glycosaminoglycan degradation [PATH:hsa00531]	0.126582886987856	0.142162319232515	4312
09104 Nucleotide metabolism - 00230 Purine metabolism [PATH:hsa00230]	0.193352739670042	0.213859848422925	4236
09104 Nucleotide metabolism - 00240 Pyrimidine metabolism [PATH:hsa00240]	0.325051440244865	0.354160524445898	3470
09103 Lipid metabolism - 00600 Sphingolipid metabolism [PATH:hsa00600]	0.395476833234394	0.424556012148687	3515
09101 Carbohydrate metabolism - 00052 Galactose metabolism [PATH:hsa00052]	0.489295386508658	0.517660336451189	3568
09101 Carbohydrate metabolism - 00500 Starch and sucrose metabolism [PATH:hsa00500]	0.500623193192572	0.522078472900825	3574
09101 Carbohydrate metabolism - 00520 Amino sugar and nucleotide sugar metabolism [PATH:hsa00520]	0.591875927594607	0.608548488935301	3620
09102 Energy metabolism - 00910 Nitrogen metabolism [PATH:hsa00910]	0.798440321950902	0.809529770866887	3714
09107 Glycan biosynthesis and metabolism - 00563 Glycosylphosphatidylinositol (GPI)-anchor biosynthesis [PATH:hsa00563]	0.887182630592786	0.887182630592786	3848

## Sheet: Supplementary_Table6
MPS1 vs. MPS2 differential gene expression analysis results of the LMU-KKG 08-13 dataset HPV-negative cases (n=50).
gene_symbol	baseMean	log2FoldChange	lfcSE	stat	p.value	adj.p.value
PGD	104.874789136217	-1.5656001972884	0.192478551557577	-8.13389432027222	4.15714983923222e-16	6.05904589068097e-12
AKR1C3	65.1636762505388	-3.77126039563706	0.479595012097985	-7.86342705930095	3.73764026074676e-15	2.7238053400192e-11
AKR1C2	287.852525216569	-3.31651318623906	0.434490404202021	-7.63311031535927	2.29156632318223e-14	1.11331930534604e-10
ME1	55.0429398933434	-1.83109165279477	0.243495213556349	-7.52003140452297	5.47630863909656e-14	1.99542996037081e-10
AKR1B10	136.766552678624	-3.17764121378426	0.450039344642798	-7.060807575183	1.65537697631506e-12	4.82542388595841e-09
ALDH3A1	79.0329410379388	-3.54381593500525	0.510182725526235	-6.94616998517529	3.75336484480644e-12	9.11754876884232e-09
CES1	38.2863027281429	-4.38761493089	0.638095899870973	-6.87610582010823	6.15108159489907e-12	1.2807430606522e-08
DDX3ILA1	9.28472595195725	-3.88112599723164	0.57332850527076	-6.76946281503785	1.29261429414858e-11	2.35498166715194e-08
NQO1	77.3681625643909	-1.92115436896109	0.288363770067166	-6.66225985502137	2.69648703986016e-11	4.36681095621798e-08
UGT1A3	9.62399515601429	-3.72872343814276	0.576438145713876	-6.46855775570684	9.89427005090005e-11	1.44208985991868e-07
PAPLN	124.939549700097	1.29474022868901	0.20571314638922	6.29391096978944	3.09565419893812e-10	3.75992999579359e-07
SRXN1	93.4883574128764	-1.8018831313151	0.286252618589363	-6.29473064803627	3.07934091016191e-10	3.75992999579359e-07
CYP4F3	60.9563702320884	-3.24555018924508	0.529567609180443	-6.12867957363912	8.86113792662246e-10	9.93469886773249e-07
FLG2	34.6462194477534	-3.45666744955666	0.566636685407126	-6.10032413816105	1.05853587186352e-09	1.10201145231506e-06
SCN9A	47.9104342227786	-2.73943668818873	0.451998162238169	-6.06072527955379	1.3550910938312e-09	1.31669684617265e-06
AKR1C1	341.802290976774	-2.73525376138587	0.454205588283632	-6.02206100484572	1.72209958236751e-09	1.47644714194155e-06
UGT1A7	34.1097818026575	-3.45466635668318	0.573338249345866	-6.02552918913867	1.68557192600937e-09	1.47644714194155e-06
GPX2	49.518830178322	-2.36372552855122	0.395794447606126	-5.97210381006525	2.34213411351996e-09	1.89647803914186e-06
GSTA4	47.5264847096559	-1.39337291949727	0.236743990836209	-5.88556826543178	3.96688604508069e-09	3.043019163529e-06
EID3	30.4234502467764	-1.80192351662178	0.313755820288826	-5.74307598489495	9.2971981243447e-09	6.45269822201543e-06
SLC9A3R1	75.628220072417	-1.23432718305681	0.21463772778675	-5.75074659886055	8.8850202617251e-09	6.45269822201543e-06
G6PD	31.169567275795	-1.31673979549671	0.230426063033656	-5.7143700593643	1.10111148290958e-08	7.29486357427599e-06
GSR	82.4741935312106	-1.40995578222323	0.25100106494172	-5.6173298808537	1.93930955707929e-08	1.18058891062949e-05
TMPRSS4	150.9053179626	-1.3873279024429	0.246991287230223	-5.61691028861985	1.94402290601082e-08	1.18058891062949e-05
CYP2C18	21.2516806346297	-2.58419964752137	0.461683835083234	-5.5973362096498	2.17670332293934e-08	1.26901803727364e-05
GCLC	219.134942811818	-1.41053905535587	0.252729749249581	-5.58121495211436	2.38844241492957e-08	1.33890569990764e-05
NMRAL2P	107.844623290178	-2.82390828732163	0.50658305346992	-5.57442312366911	2.48351444805101e-08	1.34063789186457e-05
FAM135A	210.569446497311	-0.931099984283879	0.170170718883186	-5.47156402931478	4.46081116392885e-08	2.21488682633615e-05
PTGR1	53.6881687503695	-1.62203253220827	0.296558305768618	-5.46952319546169	4.51247867542482e-08	2.21488682633615e-05
TALDO1	54.13084375423	-0.995461189913896	0.182061908170627	-5.46770711081946	4.55894372487715e-08	2.21488682633615e-05
NFE2L2	424.453162046252	-0.997676006146562	0.183161217909586	-5.44698281400948	5.1231411095758e-08	2.40870263458281e-05
UPK1B	18.7948074069817	-3.37130660764179	0.630714591649813	-5.34521739670423	9.0308597068254e-08	4.11327438209313e-05
CALB1	30.0103041751159	-2.25922392970131	0.42760074908495	-5.28348917661153	1.26746355422808e-07	5.43331803025716e-05
ZBTB7C	39.5969914110147	-1.86478715535809	0.352662305476333	-5.28774163385385	1.23835720084641e-07	5.43331803025716e-05
FIGN	23.8831255322832	1.65794861585715	0.315701146303464	5.25163951816463	1.50751279757748e-07	6.27771400705478e-05
GLTP	229.679790490246	-1.46233080906113	0.279052315936158	-5.24034643523864	1.60275417389745e-07	6.48892835682092e-05
TMPRSS11A	83.5288204599187	-2.63087257752214	0.502705390342243	-5.23342822270322	1.66394638912472e-07	6.55459962743048e-05
TKT	141.010170697417	-1.06187086299985	0.203799751802506	-5.21036386751277	1.88470628386e-07	7.22884054927881e-05
MACC1	138.143992889713	-1.87837808613331	0.362562163623973	-5.18084420988132	2.2088391905358e-07	8.25482851334854e-05
TXNRD1	175.652372917174	-1.33818541061231	0.258653422095459	-5.17366211423421	2.29549775218481e-07	8.27082424416605e-05
UGT1A10	10.4292991588306	-4.37452578544674	0.845948812267121	-5.17114714508921	2.32661265187518e-07	8.27082424416605e-05
CLDN4	52.6697678122503	-1.38034117619086	0.267454489907231	-5.16103198218747	2.45592214414838e-07	8.32443377929362e-05
UGT1A5	11.7823163937657	-3.10795570363645	0.6021293937937	-5.16160768046026	2.44837988420559e-07	8.32443377929362e-05
CYP4F11	96.5884053451827	-3.12389672466074	0.609636898143372	-5.12419234166183	2.98815828707231e-07	9.89827432592704e-05
COL16A1	234.62234898246	1.33362030223097	0.26109496915429	5.10779777393141	3.25935204246696e-07	0.000105566791153235
EPHX1	31.5664156576438	-1.28873521359008	0.255227633434752	-5.04935612279435	4.43301662677285e-07	0.000137470675181307
TMEM116	42.6460591490513	-1.47009574767239	0.291056070690249	-5.05090219965524	4.3972818222233e-07	0.000137470675181307
MDGA1	69.906373360352	-1.81613044785512	0.364324902321482	-4.98491987861032	6.19874942375041e-07	0.000188222443439921
TTC22	58.0699292805242	-1.02643792610066	0.206147949632084	-4.97913235582774	6.38699545472316e-07	0.00018998052806651
UGT1A4	14.1758370084359	-2.86045774037108	0.58006908859691	-4.93123628995651	8.17108221114798e-07	0.000238187046454964
UGT1A6	37.7299483096018	-2.68240395881418	0.544874254590548	-4.92297798292912	8.52370457014693e-07	0.000243594106097826
KLF5	561.385373019263	-1.12043520455946	0.229571225166274	-4.88055593094454	1.05787205627815e-06	0.000275330093218823
NAA20	77.003543158814	-0.896319827551705	0.183549499337784	-4.8832594520033	1.04346425487258e-06	0.000275330093218823
PARD3	134.227628715954	-0.73170508130371	0.149658866684113	-4.88915289495095	1.01270818734205e-06	0.000275330093218823
PPL	398.489957695153	-1.32332425848186	0.270514731626123	-4.89187502110169	9.98798630560368e-07	0.000275330093218823
UGT1A1	18.3396089154437	-3.00225185270864	0.614473065741449	-4.88589658374366	1.02959233717023e-06	0.000275330093218823
TMPRSS11E	50.9089436357514	-2.47307772263557	0.50744681479545	-4.87357029451935	1.09599244720317e-06	0.000280247191543617
FAM157C	42.8081820897597	-1.23648060678511	0.255680048765899	-4.83604650716111	1.32446946046344e-06	0.000332830041142321
SKIL	572.68350440271	0.621964797905092	0.129530953514481	4.80166926151406	1.57348426251005e-06	0.00038870395128956
EPB41L1	74.4606271067688	-1.25430671864988	0.261618025620726	-4.79442009270523	1.63146076946137e-06	0.00039630901191499
DBI	53.1791637573376	-0.807877214376673	0.169961757222908	-4.75328819598591	2.00134749907501e-06	0.000470478061274487
FNDC3B	482.352584490291	0.66363934596786	0.139551508880241	4.75551537416463	1.9794079501091e-06	0.000470478061274487
KCNT2	11.7926108984293	1.38492284690781	0.291986078462241	4.74311259701687	2.1045921320653e-06	0.000486895719442091
SLC7A11-AS1	31.648178363108	-2.27492363037912	0.481349992279172	-4.7261320595591	2.28836857360745e-06	0.000521140186880135
FAM227A	19.4626030925348	1.37563425532998	0.292395845793763	4.70469835710409	2.54241573198515e-06	0.00057008783528744
LINC02887	18.3126381851484	-1.81910201845556	0.387580177568099	-4.69348569338517	2.68588782394378e-06	0.000593133561120918
TMPRSS11BNL	40.6383697666744	-2.9193247736335	0.628869131112344	-4.64218170236755	3.44749476827667e-06	0.000749958749964663
PIR	10.1799732644344	-1.45327131974826	0.313711296372413	-4.63251191956777	3.61255529199479e-06	0.000774308726188589
IGFBP2	47.1092277089363	-1.77304526435191	0.384996325595991	-4.6053563280303	4.11760187062935e-06	0.000869768800933663
COL9A2	15.8318072564336	2.01639964944421	0.438362767912159	4.59984240689041	4.22810682062271e-06	0.000878821852197108
EPB41L1-AS1	14.8827318612238	-1.61455046477741	0.351199243257665	-4.59724927024646	4.2810532765691e-06	0.000878821852197108
OSGIN1	7.98353136424174	-1.56222314977148	0.341634232273334	-4.57279453342832	4.81262018332391e-06	0.000974221377388139
GSTM3	39.9519542512439	-2.05153348989049	0.449376658777947	-4.5652871590383	4.98811061890155e-06	0.000995913866719043
GSTM4	19.8634699820672	-1.4232707324459	0.312679070688792	-4.55185800990972	5.31742191243221e-06	0.00104731654559053
PRDX1	130.575693798489	-0.804181409508427	0.177600492450313	-4.52803592159752	5.95344627475032e-06	0.00115695305939314
RAPGEFL1	156.418017980896	-1.24423747167589	0.276363025150331	-4.50218501913951	6.72583902231794e-06	0.00128985662829321
ABCC1	352.31038380797	-0.96480627102069	0.214597885620261	-4.49587966923379	6.92829116512675e-06	0.00131142654197042
LINC01002	128.430441844951	-0.839410117004171	0.18692004886899	-4.49074415549989	7.097476404542e-06	0.00132006462141139
SHISAL1	33.3867981632932	1.34294705189241	0.299162454908708	4.4890227027393	7.15506724469984e-06	0.00132006462141139
VSIG10L	32.7774302408089	-1.70877209906542	0.38148131181441	-4.47930749461386	7.48855913189337e-06	0.00136432186684182
TDRKH	10.2192390918801	1.39515623102971	0.312023815688803	4.47131328084638	7.77407178331711e-06	0.0013988530400228
SLC35G1	20.2544161087901	-1.20400580237748	0.269512045912568	-4.46735431917603	7.91929051141645e-06	0.0014076056000475
ARL5A	230.266168196598	-0.700303159907034	0.156980676164289	-4.46107875834428	8.15481113212244e-06	0.00143200448494801
FLG	86.6367765525711	-1.56127008235206	0.350228765404325	-4.45785793908059	8.27827322259621e-06	0.00143637895499214
PAPLN-AS1	13.7126112071397	1.40368985074213	0.315917270658171	4.44321973223474	8.86225756256376e-06	0.00151961651734549
MAPK10	30.571111412872	-1.58906334031537	0.358975901783368	-4.42665742302203	9.57045438956177e-06	0.00162196945032399
TP53INP2	86.5370700858661	-1.09654364854076	0.248351241936934	-4.41529359784405	1.00872987759577e-05	0.00168991240988027
COL27A1	388.98557558391	1.05532514567843	0.239231878725794	4.41130651692135	1.02748744034228e-05	0.0017017760730669
ADH7	55.4954343354762	-2.58872395746842	0.588439228277191	-4.39930554094359	1.08597838447164e-05	0.00177844212962631
GBP6	118.518637121824	-1.49440807887657	0.340964268768014	-4.38288763886088	1.17116523835513e-05	0.00189663703878067
FOXE1	66.6468781794573	-1.56996593946368	0.359260295189721	-4.36999568414485	1.24248992218588e-05	0.00199003193580871
IDH1	79.6717510565054	-0.857979978372614	0.196826588580794	-4.35906543195727	1.3061905766274e-05	0.0020693182232983
ARHGEF5	163.833172071599	-1.12780326268489	0.258933156844241	-4.3555768462797	1.32716944960008e-05	0.00207994566966894
B4GALT4	96.7977727169927	-1.20768103446473	0.278157083945383	-4.34172309162495	1.41369634991482e-05	0.00219198130851154
SELENOI	269.330450349243	-0.62587850798027	0.144285761145998	-4.3377704286909	1.43935380722322e-05	0.00220827176213457
MSMO1	59.3253285236802	-0.99581026265484	0.230780060345762	-4.31497531096441	1.59620741616643e-05	0.00242340865527351
FAM83D	39.9450467125894	-0.942492398977414	0.220749634884319	-4.26950830279432	1.95904357231573e-05	0.00294361443984555
GGCT	53.0559298016734	-0.918436563727021	0.215648446837645	-4.25895283362965	2.05386798033306e-05	0.00305460467483208
MFSD6	162.40535075805	-0.606802140296733	0.142854178539133	-4.24770312287719	2.15973324577532e-05	0.00317960727850256
DRAM1	40.8496487353078	0.811848203252473	0.191321633793118	4.24336854728278	2.20189375067403e-05	0.0032092601416074
LRRC4	54.3398158807488	-0.970126869815969	0.229160517816796	-4.23339447413687	2.3019021877663e-05	0.00329826146608059
SOX2	31.8022135911899	-1.62881552547952	0.384810000026212	-4.23277857999681	2.30821728672535e-05	0.00329826146608059
NTS	10.4905230479994	-3.46459098418078	0.818979920884573	-4.23037353643384	2.3330357592447e-05	0.00330135885349432
CEP126	34.9331482457315	1.64719001745082	0.390456707875518	4.21862394531064	2.45797838647359e-05	0.00344471490219736
ABCA1	335.026978112049	0.672525130949677	0.159737339028586	4.21019365315284	2.55151887833319e-05	0.00354175120492441
LRRC55	6.66287063774378	2.69452430234323	0.64063460263995	4.20602366971677	2.59903024726361e-05	0.00357366658998747
ATP13A4	30.9973659359208	-1.96975153393989	0.469140863040373	-4.19863561058074	2.68528023082836e-05	0.00364828358686988
SLC7A11	257.882344464511	-2.09146173298409	0.498309296468403	-4.19711562237874	2.70335936454166e-05	0.00364828358686988
KRT13	604.909032493072	-2.33803333522996	0.557917826901273	-4.1906410272201	2.78167454559573e-05	0.00371953270661081
ASPRV1	11.5582040633057	-1.92576779095556	0.45999420624194	-4.18650444902056	2.832833832636e-05	0.00375350482824271
VDAC3	72.0666083105345	-0.655258246882624	0.157340496356452	-4.16458738885727	3.11916140316893e-05	0.00409565562623307
PITX1	26.4021404790582	-1.26549261849781	0.304219950265681	-4.15979496871467	3.18533407477604e-05	0.00414520036963043
PAK3	11.1142006767695	2.19983155395462	0.529798618196525	4.15220326818332	3.29289575660302e-05	0.00424725271260964
CD177	7.81186602154154	-1.79976214243132	0.434523430825277	-4.14192196497457	3.44407532183669e-05	0.00440328051015524
ALDH1A1	33.2038538336411	-1.90237462487547	0.459952282042546	-4.13602605998049	3.53372078383569e-05	0.00447860699342654
ARHGEF35	58.4760346493692	-1.09256606115412	0.265104125029225	-4.12127144771388	3.76787152884189e-05	0.00465395996041276
HK2	236.47341816199	-0.99128804534751	0.240483298084861	-4.12206607794321	3.7548945173559e-05	0.00465395996041276
PDIA3P1	14.6475090662229	0.717892118668555	0.174088500092278	4.12371936278401	3.72803076547898e-05	0.00465395996041276
RASSF9	46.1668405108522	-1.5492728075926	0.376633811777108	-4.11347244763426	3.8975157832126e-05	0.00477363802859862
AKT3	114.949254826388	0.767982885583307	0.187238726239127	4.10162417256834	4.10260245555921e-05	0.00490126481883406
NFIB	371.201766497756	1.49831279443113	0.365136126694669	4.10343618418243	4.07058769823107e-05	0.00490126481883406
WDR45B	114.380888354995	-0.43451498039982	0.105894860795668	-4.10326787471065	4.07355138579627e-05	0.00490126481883406
CSTA	193.770543607508	-1.39865901111767	0.341590089410581	-4.09455383653278	4.22982123460636e-05	0.00501216621905591
ADAM1B	10.8831849592756	-1.47817862528575	0.361423917779057	-4.0898749434435	4.31605835631379e-05	0.00507310891478012
ZNF812P	33.2085442127622	-1.77522603675628	0.434307134824219	-4.08748992225232	4.3606561250167e-05	0.00508452504176947
FHL2	82.2706096204625	0.683922666609143	0.167853704653425	4.07451636543422	4.61100708173446e-05	0.00533376414414918
TRIM16	97.4469648683739	-0.883702848740815	0.21792243389633	-4.05512563778179	5.01073631227422e-05	0.00575051037412572
PITPNM3	58.6869470287213	-0.941007294690679	0.232873546548938	-4.04085096240388	5.32575977357382e-05	0.00606429286717488
IL27RA	15.940092777411	1.17146241729826	0.290817349521438	4.02817238801601	5.62121216648843e-05	0.00635109824236968
SOWAHB	6.50273254755255	-1.44192843062575	0.358237694292666	-4.02506060528557	5.69606439115878e-05	0.00638616450008764
C2CD3	119.345083717769	0.555188065295747	0.138253425047386	4.01572738690169	5.92627282019418e-05	0.00659354399651376
ICAM1	90.0550788687537	1.04351454961721	0.26007626421923	4.01234058305907	6.01196774266826e-05	0.00663821438252954
MALL	149.287510310753	-1.30940904638814	0.326547671445491	-4.00985571445643	6.07558619738572e-05	0.00665802021254864
LINC00869	14.0251423726208	0.832301889860632	0.207898898765598	4.00339729937212	6.24393133044756e-05	0.00679144023442337
RNF150	43.1220767010322	1.47512710484792	0.369840618440358	3.98854812396926	6.64789179027254e-05	0.0071772609513498
ARHGEF34P	114.95957577785	-1.13573392003748	0.28513855428645	-3.98309489532067	6.80235776603388e-05	0.00729002679705469
CCDC144NL	3.46088173136044	3.54019679357056	0.891013205444747	3.97322595438244	7.09057274037453e-05	0.00744490947458507
SDK2	55.0440211480594	1.3362304889219	0.336193482468937	3.97458772582054	7.05012730267234e-05	0.00744490947458507
TNFSF10	293.385613127006	1.07188679909366	0.269799212165834	3.97290559334477	7.10011949891818e-05	0.00744490947458507
HK1	152.892617310744	-0.526169879726549	0.132523330074711	-3.97039434060339	7.17537718154578e-05	0.0074700801729307
NECAB1	8.75787991086026	1.80323621345876	0.4544190725483	3.9682229958935	7.24105610121896e-05	0.00748499238831676
TTC39A	20.0646180024199	-0.913751412811182	0.230484019081541	-3.96448923640088	7.35532653698162e-05	0.00754956931524698
RAB3B	18.3932003689544	-1.78284928815985	0.450066230094882	-3.96130429022412	7.45414656914934e-05	0.00759749554163298
GRHL1	195.721840891533	-1.09027088138186	0.27567284823133	-3.95494474111922	7.65523433657017e-05	0.00774826669829932
STRN	239.878112813817	-0.459405838804838	0.116873239612995	-3.93080435115925	8.46621467446827e-05	0.00851000544002587
REEP4	30.5672408256291	-0.859205039541391	0.218688479630751	-3.92889941432733	8.53355217089845e-05	0.00851893992403047
A2ML1	236.68140914258	-1.61348358673362	0.4109815385045	-3.92592716598619	8.63962973143359e-05	0.00854677115835696
GSTM2	47.0686651505287	-1.46265922090259	0.372667145401339	-3.92484081022865	8.67871102186505e-05	0.00854677115835696
CEP20	64.9367737976603	-0.750163638489695	0.191395684586771	-3.91943862323397	8.8755459587678e-05	0.00862407215660271
L1CAM	9.0152369826549	2.06528190602043	0.526757766200142	3.92074315471169	8.82763123716346e-05	0.00862407215660271
CLIP4	186.805935705847	-0.660740104730091	0.168814342590854	-3.91400454836643	9.07779241922791e-05	0.00876217380862561
ETNK2	12.4656183234399	-1.21068239279175	0.30994839941655	-3.9060772537324	9.38065325817318e-05	0.00899205708034916
PTOV1-AS1	28.0434407284389	0.527944334214348	0.135211936578043	3.90456898684846	9.43934636908008e-05	0.00899205708034916
CPNE8	46.2731281443374	-0.81475632384147	0.208885461485981	-3.90049320831335	9.59969193253123e-05	0.00900025256371974
CSTB	291.580550020057	-1.11270048443404	0.285446727658358	-3.8981020856746	9.69495473416123e-05	0.00900025256371974
PCYOX1	132.094881251215	-0.552085094127214	0.141613458588651	-3.89853548970139	9.6776218651897e-05	0.00900025256371974
SPRR1A	11.8287379592523	-2.12536137152704	0.544796730503914	-3.90120067270075	9.57167629057139e-05	0.00900025256371974
C1R	60.33867178403	0.951603032992388	0.244812987789712	3.88706106479037	0.000101465235795307	0.00935984690959869
TMEM218	40.3207104391572	-0.866968532079739	0.223165356605284	-3.88487059670807	0.000102384406690371	0.00938523727995066
TSPAN7	18.6334713676767	-1.33606224784156	0.34425470858439	-3.88102824602047	0.00010401575820134	0.0094751854736533
CFAP91	6.03635082876366	2.46491445908741	0.636018491904695	3.87553898268852	0.000106388945067257	0.00963117313264142
ARHGAP42	62.0383836637823	1.29289342938257	0.334967763157708	3.85975479310186	0.000113500858874142	0.0101366811561751
DTD2	47.2919066527539	-0.679930785035677	0.176266281687851	-3.85740697837923	0.00011459626904741	0.0101366811561751
STARD9	182.019231040245	0.719002411045112	0.186411612663094	3.85706877792309	0.000114754881013303	0.0101366811561751
ZNF549	29.1106923309434	0.6584784493847	0.170701918527615	3.85747538788309	0.000114564210961286	0.0101366811561751
CCDC144CP	26.2259008157091	1.08535278943267	0.282304810614685	3.84461315791766	0.00012074275945037	0.010562875290817
SPRR3	341.646174386877	-2.24009839604757	0.582747059911854	-3.84403208552679	0.000121029171428229	0.010562875290817
ATP2B1	183.739599363196	-0.605189738102916	0.157618639625908	-3.83958229521123	0.000123243813968755	0.0106921344559203
DIO3OS	9.26987079279542	1.44461306238202	0.377158579758182	3.83025374448128	0.000128011185843599	0.0110400179507127
NBEA	40.5870254954185	0.967809378549062	0.252942236628086	3.8262070876367	0.000130132827709577	0.0111569762580417
ILDR2	8.17967685575078	2.20418963703832	0.576826928033207	3.82123221007364	0.000132786548576172	0.0113179178099281
PRLR	35.116629660962	1.52088800897936	0.398453402746576	3.81697834300257	0.000135096023241675	0.0114027076118322
REPS2	20.1026581839772	1.04197260207816	0.273016272883494	3.81652196432559	0.000135346032030667	0.0114027076118322
MMP13	232.169679707739	2.4568118394814	0.644221935036551	3.81361097141469	0.000136950988869547	0.0114716130044463
ABCA12	104.262857586216	-1.50352759795772	0.395716272898392	-3.79950914564432	0.000144982962141498	0.0120750095612133
ALDH3A2	185.876939865412	-0.706092019923705	0.185959209738989	-3.79702635279408	0.000146442226585655	0.0121134698952427
ATP6V1C2	41.6458611766685	-1.31671230949711	0.347384400955512	-3.79036106939566	0.000150428453716813	0.0121134698952427
BOC	51.2019218476761	1.01038659764257	0.266199583765172	3.79559796206849	0.000147288020551728	0.0121134698952427
LRRC58-DT	11.3480664151284	1.02923762804591	0.2714368776793	3.79181206638379	0.00014955207125669	0.0121134698952427
UHRF2P1	30.8659896622272	0.983460525881842	0.25946388265169	3.79035615990555	0.000150431427172482	0.0121134698952427
WFDC21P	14.9882818330126	-1.65755536394508	0.437005478300738	-3.79298531997894	0.000148846959162661	0.0121134698952427
ROR2	22.0521670336025	0.946118869247324	0.249866465012791	3.78649799683559	0.000152785327168153	0.0122354183707463
TSPAN2	12.5141214415509	1.2535042865997	0.331189876938148	3.78485084806442	0.000153800791312143	0.0122494346086037
TM7SF2	11.7143417278398	-1.10757943910753	0.293814589581762	-3.76965432752723	0.000163473801184563	0.0129490796318751
RPS12P16	11.8796073170301	-1.12084679168371	0.297653337531806	-3.76561136850663	0.000166142046654304	0.013089299081008
SLC47A1	7.59167817492959	-1.5619127509521	0.415444944069592	-3.75961429606533	0.00017017551809044	0.0133349901944525
MT-CO2	1362.74098666435	-0.727089194072546	0.194426570716031	-3.7396596123402	0.000184269611957907	0.014362190343778
GSTP1	241.19904232083	-0.826911147191331	0.22145661513666	-3.73396453603813	0.000188489046826241	0.0146129141355982
GLI2	25.7055658040813	-1.39783438022294	0.374962196855567	-3.72793415428323	0.000193055799204211	0.0148877686423353
DNMBP	108.525162226421	-0.581742556614661	0.156480423462934	-3.71766987678467	0.000201068778305323	0.0150719852304259
FAR1	340.542470262019	-0.636756911359598	0.171293846851743	-3.71733674654829	0.000201334004244465	0.0150719852304259
GCLM	81.7149836586796	-1.11062328056405	0.298643220165665	-3.71889668196038	0.000200094869072771	0.0150719852304259
RAB10	306.776930901907	-0.617790573858232	0.166180649665656	-3.71758429817903	0.000201136881468929	0.0150719852304259
RASD2	5.47436799286712	2.30142736531786	0.618207716641818	3.72274124596746	0.000197071459597816	0.0150719852304259
RTKN2	91.4749788200548	-0.915616712080563	0.246336064243274	-3.71694138612335	0.000201649202053726	0.0150719852304259
LIPH	19.6903525741312	-1.31127513673964	0.353083256095658	-3.71378453693761	0.00020418265383194	0.0151834805081659
FAM157A	29.0134692228935	-1.10320649274344	0.297399907635424	-3.70950516264394	0.000207664723104201	0.01536402710276
FAM117B	63.9938486845294	-0.775164377077922	0.209245575058758	-3.70456759652025	0.000211751636574522	0.0155872732478467
PTPRM	108.606710941574	0.643448678514428	0.173762317510789	3.70303923043888	0.000213031923925174	0.0156027150312031
CYB5R2	29.8767440625385	-0.688203664235499	0.186019396966312	-3.69963388474016	0.000215910714790765	0.0156562122789821
EVPL	120.764841080926	-0.845359167642974	0.228429420530836	-3.70074557681093	0.000214966927248469	0.0156562122789821
FER1L6	8.28525544130597	-1.92328295472402	0.520404269341765	-3.69574784072523	0.000219240489742551	0.0157696107129232
PLAU	143.226890874536	0.967938808855674	0.261938732145483	3.6952870655191	0.000219638488831795	0.0157696107129232
CFAP20DC	18.5416099616797	-1.00047764321607	0.271362077878851	-3.68687346086261	0.000227026173678955	0.0161410072261989
CTAGE4	42.7607668376229	-1.63403822903934	0.443085221465745	-3.68786443301781	0.000226144073172337	0.0161410072261989
ABCC5	609.223044390837	-0.849825247696162	0.231333567574222	-3.67359245183257	0.000239164087544761	0.0166785482103583
CCDC190	23.7230192337657	-2.58942140937738	0.704332289460963	-3.67642013311516	0.000236529861259818	0.0166785482103583
SH2D4A	23.5831990689751	-0.837604657026024	0.227955022762555	-3.6744294855854	0.000238381465101063	0.0166785482103583
UBE2QL1	4.46707827034671	1.88663958797709	0.513529777686333	3.6738659956141	0.000238908060662332	0.0166785482103583
ALOX12	11.1035054483633	-1.11117288361374	0.30293629392963	-3.66800844230257	0.000244447114628225	0.0168853871834426
SERPINB13	324.699948632146	-1.56977999084085	0.427930284776808	-3.66830777508441	0.000244161161487184	0.0168853871834426
ADAM23	50.7194657932843	-1.51423573454897	0.413563416378071	-3.66143540405588	0.000250806101602765	0.0170127225787669
CLDN7	26.6100173338271	-0.976634800177877	0.266590818493723	-3.66342249030183	0.000248867547398357	0.0170127225787669
GDPD5	19.4390479843259	0.970843823195347	0.26499850553586	3.66358225768926	0.000248712294087552	0.0170127225787669
ZDHHC11B	28.9071270748672	-1.39012329130443	0.37968245292061	-3.66127873598387	0.00025095954404356	0.0170127225787669
TMEM123	883.228265050416	1.47317960265429	0.40266151280558	3.65860544353935	0.000253591402950059	0.0171115495277644
AKR1B1	36.3374877294245	-0.773487179164303	0.211862934287045	-3.65088485990822	0.000261338386249211	0.0174363913930596
C14orf132	33.5841724377806	0.916937685304395	0.251079768817208	3.65197757519024	0.000260228613510208	0.0174363913930596
DTX4	47.8940884920465	0.819834388950107	0.224837489418158	3.64634203607103	0.000265999867564214	0.0174363913930596
INSIG1	67.1729001836904	-0.868578896783427	0.23806257137083	-3.6485319459582	0.000263743111350119	0.0174363913930596
LINC01206	30.3956276697176	-3.22880195869562	0.885359067231793	-3.64688416055979	0.000265439514984827	0.0174363913930596
MRAP2	5.11989054197421	-1.76798670812712	0.484863595407545	-3.64635894481017	0.000265982373553559	0.0174363913930596
PTPN13	338.109130855568	-0.699643672778033	0.191915111707887	-3.64558927408987	0.000266779779118511	0.0174363913930596
RAPGEF5	202.1749341021	-0.655604041095706	0.180033054678152	-3.64157594430501	0.000270974162401716	0.0175531040755778
SLC20A2	142.576275503078	-0.640853368029017	0.17595771939235	-3.6420872596106	0.000270436365067119	0.0175531040755778
CSPG4	119.779810787959	1.23678632003629	0.340351630462252	3.63384867102454	0.000279224672261457	0.0179281920626024
ODC1	224.297130480028	-1.51785361377415	0.417577453772064	-3.63490317799263	0.000278085053666565	0.0179281920626024
POR	35.6870632239928	-0.765609016774044	0.210935587850352	-3.62958675952398	0.000283875308978193	0.0180676097308173
TNIK	43.8562888547676	0.880368417910628	0.242535086359266	3.62986003850405	0.000283574940144252	0.0180676097308173
MYO5B	87.372597949417	-0.77767903460212	0.214346135667428	-3.62814581275558	0.000285464031254474	0.0180897315457998
ZSCAN9	24.068402356956	0.563267599411403	0.155333973040498	3.62617132869286	0.00028765453904022	0.0181496316299186
KRT80	85.3793175539764	-1.23780608556858	0.341869921479166	-3.62069315783316	0.000293814803712083	0.0184210551644833
SMAGP	23.6708783582201	-0.644186218284442	0.177946859199083	-3.62010445806037	0.000294484106574587	0.0184210551644833
JAKMIP3	10.6259568259802	-1.76732198420579	0.488542973479035	-3.61753638911282	0.000297420525702435	0.0185252314620214
FAM168A	194.216127663085	0.462266702815755	0.127968379867598	3.61235098306345	0.000303433482881386	0.0187395890381195
FAM83C	24.9521823398834	-1.55592249721573	0.430699372380898	-3.61254879154948	0.000303202032347957	0.0187395890381195
ZDHHC11	25.9788784209193	-1.36032387649035	0.37684309694753	-3.60978849688137	0.000306446773887567	0.0188458300819042
PDS5B	154.338918049638	0.356746795837057	0.0989322415580378	3.60597101833354	0.000310987846257903	0.0189650538042215
SORD	48.0419459441558	-0.63627917399636	0.176413803140369	-3.60674257155539	0.000310064997638039	0.0189650538042215
ANKRD10	150.377316823714	0.521582277696335	0.144737581968885	3.60364095213682	0.000313790453724487	0.0190562327626433
VASH2	26.4368809429615	1.02350621886566	0.284336840772039	3.59962576810873	0.00031867547538375	0.0192725935838927
NEDD4L	115.551767483467	-0.844890040482498	0.234939164135914	-3.59620773994805	0.000322889975888197	0.019446782638721
RAB11FIP1	168.71175850475	-0.884145500972091	0.246107500637181	-3.59251749208378	0.000327498662928458	0.0196431811200917
MDH2	63.1209796733176	-0.604035268063227	0.168401924149236	-3.58686678382568	0.000334675191711577	0.0199913562262141
ADAM22	30.7169581863576	1.20764219203781	0.337929117918745	3.57365532593194	0.00035203225862786	0.0208887933618209
CAMSAP3	13.7929762898871	-0.977807108751152	0.273645732453295	-3.57325911858698	0.000352565568919928	0.0208887933618209
LTA4H	119.017440775007	-0.552647560358199	0.154981272188541	-3.56589897962563	0.000362611040547435	0.0213745063686849
TSPAN13	49.6631651251827	-0.937847428246205	0.263062315729871	-3.56511507793935	0.000363696574918274	0.0213745063686849
PDZD2	138.123646561729	0.676372592208298	0.190123744339362	3.55753877327917	0.000374345859363385	0.0219120116474752
CBR1	54.0102928520421	-1.13897081593762	0.320360931455049	-3.5552737681356	0.000377585721131997	0.0219417130111908
SULT2B1	14.035253836511	-1.46309167559415	0.411549582389996	-3.55507996654381	0.000377864148597523	0.0219417130111908
MBOAT2	223.317152385753	-0.8423628261748	0.237027795912699	-3.55385672355936	0.00037962596893941	0.0219565416559202
KCNS3	23.24498905171	-1.11060735975877	0.312960961489152	-3.54870893313403	0.000387124742356995	0.0222973138000289
PLAT	86.3327263303132	-1.12974804037729	0.318443191039464	-3.54772239497275	0.000388577544096558	0.0222973138000289
NEBL	150.368777585197	-0.84192765261165	0.2376312906169	-3.54299995773273	0.000395602765789253	0.0225838009053807
SOX13	59.3139607726787	-0.868519048845551	0.245185757034909	-3.54228997372753	0.000396669161699998	0.0225838009053807
SLCO2A1	55.935635276145	1.06483055112987	0.300780072403639	3.54022971874577	0.000399778889103699	0.0225844081732032
ZFHX4	34.1978042523446	1.33901019667088	0.378162966408552	3.54082846712248	0.000398872804750058	0.0225844081732032
ARHGEF40	71.1964172745976	0.779234005018423	0.220328987122613	3.53668400692452	0.000405184137527417	0.0227136877094696
BIRC2	364.821697632871	1.25404139319233	0.354506954700632	3.53742395336454	0.000404050522930462	0.0227136877094696
CXCL17	9.4136793127059	-1.35035976911496	0.382148953719017	-3.53359535849428	0.000409948176357669	0.0228926998866399
ADI1	77.790069292425	-0.429696571938591	0.121717888968192	-3.53026638550133	0.000415141455039568	0.0230064133353677
RYR3	58.6420920380485	1.25105677261739	0.354379925529011	3.53026986714849	0.000415135991630827	0.0230064133353677
TCIM	48.8493772006511	1.38532936869054	0.392682975524239	3.52785696105388	0.000418938474667604	0.0231288949556073
PRDX6-AS1	8.45297540935608	0.794200642784957	0.225414534923052	3.523289405699	0.000426225670806735	0.0234424118943704
SERINC5	286.023148571429	-0.467017237301972	0.132641556236693	-3.52089684825924	0.000430089889457469	0.0235128553458532
TRIM16L	10.2565297936611	-0.996134047392475	0.282952382133726	-3.52050065767495	0.000430732924689043	0.0235128553458532
EPHB2	31.6970096330453	1.09646784258766	0.311623437257725	3.51856667854168	0.000433884765567628	0.0235965315602544
ADAMTS9-AS1	22.0719086863323	1.46174422310082	0.415907830185998	3.51458692770249	0.000440438496105784	0.0236964049208569
RIPK2-DT	94.552612098781	0.551983993593461	0.157032493136081	3.51509412204977	0.000439598156293481	0.0236964049208569
SLC6A8	122.100235458902	-0.896241111846817	0.255013109253968	-3.51449035098133	0.00044059867811679	0.0236964049208569
FAM83E	5.32204611470486	-1.39558631907734	0.398181846491167	-3.50489689918171	0.000456784139890968	0.0243869188238493
MFHAS1	113.762639133966	-0.80235297481772	0.228870610314982	-3.50570557623579	0.0004553986688034	0.0243869188238493
MYLK	140.823722456513	0.676295903879891	0.193105180531024	3.50221522809555	0.000461406728712018	0.0245438068283856
RIT1	121.07786397798	-0.612307680861834	0.175046794696212	-3.49796568354465	0.000468821451614353	0.0248475369355607
BCO2	25.8172736672478	-1.02362941602983	0.293074534086902	-3.49272726550273	0.000478114557437541	0.0252482596907687
ADAM9	281.094326687079	-0.902966454806043	0.258693316401258	-3.49049008056109	0.000482135510884787	0.025277428313474
JMJD1C	427.786866014313	0.346211427974795	0.0991773837703439	3.49083041731052	0.0004815217870414	0.025277428313474
PGM2	91.9341254119225	-0.629138293861912	0.180404207038609	-3.48738149841077	0.000487775029304577	0.0253904323289793
SPTSSA	78.9601257235679	-0.706548337123865	0.202585121661112	-3.48766153866813	0.00048726447645324	0.0253904323289793
SDHD	62.4795071155799	-0.570672380394613	0.163927193372322	-3.48125511487569	0.000499069902593804	0.0258859211042872
NLRP2	26.750290030224	2.14980201355689	0.618004872407264	3.47861660893213	0.000504009101602291	0.0260494065810404
FUT3	28.0581794256069	-1.32714063728695	0.381695100482661	-3.47696534644734	0.000507123357611106	0.0261177488946356
CEACAM5	61.4608130592914	-1.92801858723455	0.554714996656497	-3.47569220023894	0.000509536729687115	0.0261496402647525
ARTN	10.1947037356439	-1.42953911899004	0.411738495164951	-3.4719588665552	0.000516675496305488	0.0263305781771066
TMPRSS11D	130.731540786659	-1.39256446814569	0.401029604643951	-3.47247298458691	0.000515686910735859	0.0263305781771066
TGFB2	28.3042852631425	1.10852114846501	0.320095248457505	3.46309779294389	0.000533994278090127	0.0271183505336711
SPTBN2	105.035620424325	-0.79471751899129	0.229821883901663	-3.45797147555947	0.000544259005645879	0.0274483564266045
SSPN	51.840884839398	0.921236230626246	0.266362775713128	3.45857722859298	0.000543036563721817	0.0274483564266045
S100A11	228.475965873382	-0.62348920736874	0.180655092239903	-3.45126837908766	0.000557958440157667	0.0280422216044759
UBXN8	8.51815810377227	-0.926687810419112	0.268618524124628	-3.44982838930783	0.000560943019487846	0.028095341955448
CYP24A1	72.1994433840426	1.98307058889082	0.575474786949749	3.44597301890827	0.000569007167954353	0.0282104823744704
GPAT3	10.3118244751136	-1.3325485630929	0.386859590082999	-3.44452767167283	0.000572058076700033	0.0282104823744704
KRT75	17.3406937080349	1.96465612495901	0.570194134055559	3.44559161102765	0.000569810787107211	0.0282104823744704
RCC1L	34.103336745057	-0.559531580972317	0.162459915453898	-3.44412084303403	0.00057291957343693	0.0282104823744704
TTC34	8.15909026439166	0.832491035216344	0.241475806622908	3.44751321823463	0.000565772721571284	0.0282104823744704
MPZL3	64.3561698568592	-0.871615783764584	0.253490396595947	-3.43845682309576	0.000585039826737575	0.0287102877936032
MYBL1	24.1945163534158	0.738577577213882	0.21490833121759	3.43670984288687	0.000588826032572507	0.0287991255863902
CD200	21.3327020010878	1.17774451429548	0.342927010283536	3.43438830706777	0.000593892767373516	0.0289497895801639
UBE2G1	137.057951859538	-0.453280942196984	0.132091169777819	-3.43157641013713	0.000600084053637473	0.0291540836058872
SUSD4	36.1278381113238	-1.21240367260941	0.353492888161615	-3.42978236115209	0.000604065558744006	0.0292500183345312
CSGALNACT2	109.732919604814	0.482830714197428	0.140822479237915	3.42864801706624	0.000606595663437077	0.0292752708430311
IKZF2	191.420555741698	-0.914645629182724	0.266913722687504	-3.42674636572945	0.000610859349935867	0.0293837459581362
TTC9	37.6295992254285	-1.16746529240516	0.340904050187387	-3.42461549448716	0.000615670094994385	0.0295177356399446
S100A14	153.867783861827	-0.89960416544184	0.263266863259798	-3.41708088250395	0.000632964713993291	0.0302474121523023
RGMA	23.2238480990582	-1.02744044898095	0.30077913198225	-3.41592996232725	0.000635645933258473	0.0302762728014452
KMT5A	90.1916787890446	-0.562110527969322	0.16473641256066	-3.41218143112313	0.000644452045904706	0.0304963914579905
PLA2G4C	15.9834677827845	1.08323048898332	0.317388476872615	3.41294838318305	0.000642641128479632	0.0304963914579905
TMEM45B	20.5857682086411	-1.54752988304463	0.453735480687346	-3.41064331292837	0.000648098143729929	0.0305696778150929
MAOA	72.014098162181	-1.09054999203022	0.320119368964771	-3.40669793132772	0.000657538547848486	0.030914917209328
ASXL3	5.56460552547513	1.58393265147029	0.465169213843247	3.40506767071659	0.000661476599747661	0.0310000689431581
HRNR	60.5876418501628	-1.16719535620815	0.343071376042625	-3.40219393897535	0.000668471824122685	0.0312274898608594
ARNT2	20.0646765816912	1.55210953739282	0.456367406318054	3.40100873968004	0.000671376813260972	0.031262993780443
CDKN2B-AS1	4.77700180969112	1.59066543829907	0.46827589336694	3.396855274488	0.000681650080310106	0.0316402863710821
DHX33	66.9280960184108	-0.40613468835461	0.119703640246132	-3.39283490058886	0.000691733166026749	0.0319145499160341
P2RY1	201.124429842435	-1.04865397293327	0.309086378946296	-3.39275375546548	0.000691938097664958	0.0319145499160341
ALDOA	356.260951032429	-0.595883302703181	0.175750621347117	-3.39050467153842	0.000697640655224606	0.0320624286189637
ZSCAN20	17.8341388970359	0.578550620670916	0.170676092108333	3.38975783616896	0.000699543897141025	0.0320624286189637
FOXP2	53.7300407366416	-1.04664640719117	0.30893715703303	-3.38789421526031	0.000704314228871354	0.0321798742501567
GRIN2A	6.16453032280962	3.20244648918678	0.946073612865429	3.38498658628406	0.000711817328988518	0.0324210549062739
TPPP	45.7526369893376	-0.756211776590144	0.223464979959525	-3.38402812255913	0.000714306863494417	0.0324330920106889
GRHL3	53.4120053078686	-1.17957933624839	0.348895570573002	-3.38089513234901	0.000722501114021918	0.0325991103813124
TCF7L2	59.7614427125923	0.52473659740303	0.155190372825337	3.38124451826409	0.000721582997343929	0.0325991103813124
TRDMT1	38.5672319605101	0.631168586824544	0.186732390239611	3.38007019572043	0.000724673191323858	0.0325991103813124
ORC2	80.7793250482902	-0.444639615737389	0.131600392267574	-3.37871041321316	0.00072826677549209	0.0326599638547607
CYP51A1	148.193056048783	-0.863270976346299	0.255737903013122	-3.37560825429153	0.000736527099486034	0.0328562016827837
FUT6	13.3768355151858	-1.76111245386354	0.521753092567289	-3.37537520898625	0.000737151145816143	0.0328562016827837
KLK11	47.3582442070441	-1.444954962117	0.428714599288132	-3.37043563367403	0.0007504943651824	0.0333489493065045
KLK10	100.71247304663	-1.53240356367667	0.45563849209914	-3.36320041052028	0.000770444100501396	0.0341313761848263
FAM110C	98.604263536332	-0.784811883893676	0.233516438674237	-3.36084212464594	0.000777052277641356	0.0341947833780157
GRIP1	26.8893845957397	0.634324054288631	0.188823436857827	3.35935022073685	0.000781259887813325	0.0341947833780157
PPARGC1B	89.8228808320555	-0.636567900580915	0.189357479768783	-3.36172567018848	0.000774570346108042	0.0341947833780157
UNC5C	20.1824160724283	1.21346020870107	0.36120644042129	3.35946448597582	0.000780936879696443	0.0341947833780157
AZIN2	28.5816873163562	0.712014400845911	0.212073181593673	3.35739953300702	0.000786793310980381	0.0342313806195196
DPY19L2P2	9.0739689841298	1.54124949892356	0.458997699148655	3.35785887768556	0.000785487045014602	0.0342313806195196
AXL	93.1290634724509	0.674216797292166	0.200904731297796	3.35590303392503	0.000791062993187335	0.034314711683647
UGDH	76.1468330327686	-0.63541466182724	0.189747178364547	-3.34874366672513	0.000811788630803788	0.0351092560651787
ABLIM1	463.617951987488	-0.778955879214435	0.232948112092	-3.34390294997024	0.000826086304431951	0.035516837425061
FOXP1	155.801923128443	0.499387482763462	0.149320398114338	3.34440229914917	0.000824600678816505	0.035516837425061
MTCO3P12	10.7846376109991	-0.814494295669736	0.244034532634519	-3.33761901185343	0.000844995258133742	0.0362229584920567
ZNF671	28.6912791105817	0.676157036760755	0.202784491138056	3.33436266731279	0.000854951067336688	0.0365422633619713
CFAP418	11.0122847783223	0.899860117265373	0.269947681703485	3.33346117879906	0.000857726403655434	0.0365536910329765
BMPR1B	25.3468083550892	1.21373884958313	0.364309511334894	3.33161449761708	0.000863437729610997	0.0366898102305547
ZNF544	94.2231813802006	0.470249132578983	0.141237232852552	3.32949834177162	0.000870025822680677	0.036862285946427
TMEM263	97.0004548664963	0.50680311171106	0.152408598311356	3.32529212476393	0.000883259375733852	0.0373145084096258
PDE3A	32.0627761865646	0.864364265811641	0.260210009057229	3.32179484157175	0.000894404307450457	0.0375675584469464
STXBP6	6.90231570513381	1.27799564948072	0.384671834457912	3.32230107588121	0.000892783041882946	0.0375675584469464
SH2B3	101.255370948771	0.440722014652942	0.1327995233903	3.31870177995784	0.000904369566144099	0.0378769724900869
ADARB2	9.86959918916351	1.7693226548254	0.533747534187793	3.31490553397644	0.000916740990938293	0.038285100122996
ABHD5	25.7373313378957	-0.692949441501837	0.209839486305295	-3.3022833485861	0.000959011403613777	0.0397683844535762
CCL2	18.3710712597455	1.04545366813684	0.316625233251744	3.30186465999573	0.000960444001897689	0.0397683844535762
LRATD1	100.88015678249	-0.891871923401517	0.269997628661761	-3.30325835757175	0.000955682949144703	0.0397683844535762
BICDL2	41.7904217380333	-0.9722169033058	0.294807239355878	-3.29780539117692	0.000974436453055896	0.0402334597826903
CDKN2B	119.221682377398	1.64976856239014	0.501851976417665	3.28736089507222	0.00101131138357738	0.0414041107180906
SLC12A6	164.465832413614	-0.562829814083153	0.171180270161712	-3.28793624143399	0.00100924693231991	0.0414041107180906
TMEM117	30.1931176473632	-0.566304097665304	0.172260496284305	-3.2874867417696	0.00101085948818032	0.0414041107180906
ATN1	210.06659854267	0.856889732552889	0.260950315689626	3.28372751835286	0.00102443917398704	0.0414775893500883
FAM171A1	17.5346327418385	1.07700840690033	0.327847337178717	3.28509121400377	0.00101949361179752	0.0414775893500883
LINC00943	5.33266907197631	1.35078010447392	0.411206209102142	3.28492146901992	0.0010201080005173	0.0414775893500883
STAMBP	99.0387273029464	-0.400719909416074	0.122032535130358	-3.28371371608414	0.00102448934243786	0.0414775893500883
RHBDL3	8.27209720184672	1.9349711966175	0.589639270927007	3.28161859635878	0.00103213110186061	0.0416712210792753
SERPINA3	36.6942703193897	1.53900763615821	0.469550336462657	3.27762013281106	0.0010468617320348	0.04214919818897
ZKSCAN8	164.915876613486	0.457806461723921	0.139783974821778	3.27509975523029	0.00105624668806967	0.0424099048997669
TRAF5	110.017679226645	0.617783817112983	0.188770019149066	3.27267973959963	0.00106533112986756	0.0426571462028015
VSTM4	52.1482859146867	0.953779915358132	0.29181105632773	3.26848450281799	0.00108125098552389	0.0431759811342758
FGD5	37.8869527075511	0.644734993767587	0.197367005462254	3.26668073145028	0.00108816324683097	0.0432152025137914
MORN1	23.0469377567774	0.732104962787974	0.22410415882639	3.2668066787423	0.00108767927813956	0.0432152025137914
SPRR1B	298.430001200629	-1.54429309864693	0.47303698281983	-3.26463501741706	0.00109605210830198	0.0434102159741884
MTIF2	53.8191590951281	-0.491922148019599	0.151004050730547	-3.25767517917377	0.00112328902592115	0.0443683944520346
ZNF17	29.4476916004395	0.507688991867705	0.155930760513413	3.25586170551662	0.00113048800378682	0.0444120287201966
ZSCAN2	9.966480155883	0.889082651691819	0.273036462990719	3.25627808811031	0.00112883132036655	0.0444120287201966
TACC2	241.021793732756	-0.582709363827022	0.179031572615872	-3.25478548455402	0.00113478043947594	0.0444608196380696
CCDC125	35.5782972632157	0.537487729032322	0.165237187049086	3.25282546036476	0.00114263659406978	0.0446179371375168
MT-ND4	3059.18907942978	-0.745856898384092	0.229334966689157	-3.25225982392399	0.00114491310390609	0.0446179371375168
GLI3	119.751773298237	0.64965951398647	0.199902509037256	3.24988174043074	0.00115453008571568	0.0448727359981495
CHST15	144.680375363827	0.486288843411197	0.149766824114523	3.24697306153295	0.00116639429203486	0.0452132893787448
PRDX5	41.6241218837445	-0.545094252446399	0.16794369146573	-3.2456965051148	0.0011716367264084	0.0452960352450993
LANCL3	12.3928317099274	-1.04665520275322	0.322672659613962	-3.24370587828982	0.001179855098642	0.0453730555744253
LGI2	9.4984606589974	1.41007100404424	0.434666879916487	3.24402679200025	0.0011785266038577	0.0453730555744253
PRDX2	31.7643064452768	-0.763342821542074	0.23560952077557	-3.2398640726798	0.00119586692069385	0.0458677904450339
DNAH2	12.4336394836092	-1.91851452044815	0.592523280799335	-3.23787196658333	0.00120424840388245	0.0460680327731934
ADAMTS9	70.074944788472	1.04351286130571	0.322739791165261	3.23329471565336	0.00122371248937996	0.0462062423127277
BTBD11	37.8997810835853	-0.744986375625129	0.230387001291894	-3.23363024583688	0.00122227588709286	0.0462062423127277
MAP2K5	22.7814707028681	0.463704989341287	0.143347470856857	3.23483202437754	0.00121714313721189	0.0462062423127277
NUP205	163.446657449221	-0.429972087844008	0.132889351113451	-3.23556465767472	0.00121402386407355	0.0462062423127277
SCNN1A	84.6368836724482	-1.22675232477668	0.379365107924593	-3.23369835325109	0.00122198446940059	0.0462062423127277
LIX1L	57.9161770790078	0.653481915891367	0.202288118775455	3.23045129811479	0.00123594958825753	0.0464277454867358
ZNF521	54.2077939967919	0.726646152963329	0.224896007249694	3.23103180821063	0.00123344212777549	0.0464277454867358
NAMPT	745.024763641026	-0.77757528090644	0.240787294789406	-3.22930361249547	0.00124092077039019	0.046431584297382
SPINK5	149.454289395869	-1.39930747455031	0.433460308476108	-3.22822516199875	0.00124560888235172	0.046431584297382
ZNF750	71.8451552136636	-0.760959198864925	0.235671603495612	-3.2288964286658	0.00124268891365744	0.046431584297382
ZNF608	49.8807362174615	0.90248694766125	0.279813116760799	3.22532037850374	0.00125831768453997	0.0467856639085971
LINC00472	22.7142994621026	1.08647517634925	0.337377243921274	3.22035702147941	0.00128031039926061	0.047361736216303
ZNF746	57.0537870007735	-0.441458900487612	0.137065170880637	-3.2207956087696	0.00127835281404828	0.047361736216303
ACSF2	15.9501152959516	0.851372470404293	0.264557278367033	3.21810261905984	0.00129041641158868	0.0476147321491266
LINC01001	67.9459519648743	-0.634841086630021	0.197577470531591	-3.21312488170818	0.00131299186342742	0.0483253949733702
MAP2	59.8607865425192	-1.20006714965937	0.373574087226594	-3.21239398205759	0.00131633722052899	0.048326486118917
MBNL2	210.04406478838	0.528225924579155	0.164746041047468	3.20630420749812	0.00134451767273886	0.049237047940123
KATNBL1	102.824270149666	-0.388588272633043	0.121382104104903	-3.20136378833251	0.0013677872633483	0.0495992633595054
PRKX	122.372388568626	-0.853855141529491	0.266595993693465	-3.20280559996436	0.00136095816989856	0.0495992633595054
TRMT11	24.9291068777202	0.64318485816319	0.200912731374506	3.20131458948851	0.00136802084874931	0.0495992633595054
YWHAE	267.901792059346	-0.378592918279768	0.118210298416116	-3.20270672989141	0.00136142545847232	0.0495992633595054
PSMD11	157.16836635235	-0.319646949357443	0.0999056916747543	-3.1994868760637	0.0013767245509771	0.0497909685620129
KHSRP	86.4350844453251	-0.399990104800051	0.125118999111991	-3.1968774337943	0.0013892394330895	0.0499954684871098
PPP2R5A	88.9568128062936	-0.35674781735891	0.111571663619171	-3.19747690216937	0.00138635513641105	0.0499954684871098
PHC1	72.1011450974101	0.76232201402738	0.238900350276506	3.1909623118805	0.00141799776041355	0.050904722556718
PGAP4	24.879412927143	-0.942780738423032	0.295620271572203	-3.18916132986761	0.0014268622205102	0.0510970930317842
CAMKK1	31.1237298465826	-0.828847503756095	0.260112083126508	-3.18650134893187	0.00144004816246976	0.0513171197261535
GNAL	51.4375649381628	0.817178549530054	0.256447786955523	3.18652993356415	0.00143990586891636	0.0513171197261535
ENC1	85.9321029210726	0.654028274504492	0.205324519244666	3.18533936867592	0.00144584345434138	0.0513979715781111
AR	15.0087451912015	1.02811678459183	0.323154456953702	3.18150272251738	0.00146513145819245	0.0519569124164355
CILK1	96.7752063607982	-0.64546546657717	0.203011324800861	-3.17945546737516	0.00147552039864672	0.0521983247822231
TRIM44	278.766144276619	0.431624536028374	0.135791523545209	3.17858232060172	0.00147997185823389	0.0522290310744769
NME7	22.9253263474603	0.544456217723431	0.171373032426442	3.17702388768272	0.00148794779687741	0.0523836694190537
BNC2	98.0122489687895	0.858495386307989	0.27060752858292	3.17247413922162	0.00151146019956845	0.0527022306428474
PADI2	19.1062576527184	1.02665768989097	0.323501944387349	3.17357502080941	0.00150573983125475	0.0527022306428474
PLEKHG4B	43.1049978332826	1.23502067192096	0.389101304572194	3.17403374753221	0.00150336210125716	0.0527022306428474
RALB	111.817223097964	-0.616529531889537	0.194315349547539	-3.17282980127468	0.00150960993354759	0.0527022306428474
SOD2	1283.39757550217	0.621647333291369	0.196155010947985	3.16916366442565	0.00152878282418941	0.053129534770728
TXN	89.9692110124793	-0.740012116771658	0.233535029148469	-3.16874140667436	0.00153100546166077	0.053129534770728
RASSF8	80.1327626856846	0.806444031724724	0.254571700356382	3.16784634975436	0.00153572661543636	0.0531667824702729
RIPOR3	41.2267592817426	0.719351078094379	0.22730073993142	3.16475466956868	0.00155213763041973	0.0536075970695915
PLEKHA1	353.110947841345	-0.544332130744707	0.172106111603447	-3.16277048893484	0.00156275482296367	0.0538466939590911
ACP3	16.3572201567121	-1.081871118183	0.34230849685586	-3.16051493936054	0.00157490528460525	0.0541373691583054
ANK2	49.1513123690765	0.897302014159315	0.284304921212659	3.15612550895007	0.00159880047700477	0.0548294516525754
RAC1	365.972495477072	-0.474866104635154	0.150730304512184	-3.15043551575103	0.0016302724073605	0.0557775125288245
NTRK2	250.223308958679	-1.50520055714739	0.478233961837823	-3.14741460719979	0.00164721211492452	0.0562250973653978
KIF5C	7.07615419701488	1.20775487839055	0.383933241133609	3.14574188685645	0.00165666139806935	0.0564155137309832
ALOX12P2	89.6538877930387	-0.684364620285419	0.217861032869012	-3.14128970781521	0.00168205555552886	0.0570138598182164
LDB3	10.6617322326678	1.28443464851727	0.408821392373961	3.14179901657974	0.00167913254906908	0.0570138598182164
SH3KBP1	41.564363271571	0.569211090526856	0.181248770368939	3.14049628788214	0.00168661844965636	0.0570358791270102
ABCA13	348.5094617905	-1.60980239702283	0.513000094128506	-3.13801579268244	0.00170095712091061	0.0573011970672496
CCDC50	229.654080612235	0.486204041640488	0.154985016038249	3.13710353470877	0.00170625862965258	0.0573011970672496
CYCS	167.373333125274	-0.519382603300417	0.165531849833124	-3.13765963362348	0.00170302510313891	0.0573011970672496
MAL2-AS1	12.6339932356159	-1.08830601905241	0.347234184505422	-3.13421335690931	0.00172315515632661	0.057735600927495
S1PR3	51.5395828239888	0.726455415132795	0.231926750465488	3.13226229261939	0.0017346483005712	0.0579873829835442
ATP6V0C	28.2765940914815	-0.464488232628493	0.148359386627397	-3.13083144374984	0.00174312176685133	0.0581372992033367
MAL2	353.870479903826	-0.806930277707151	0.257873493779387	-3.12917107485846	0.00175300214511277	0.0583333476370287
LINC02604	19.3120149988314	-0.774573229331267	0.247586706761895	-3.12849279939806	0.00175705316089315	0.0583349654214525
EIF4H	285.184766100327	-0.361090084355738	0.115510394508014	-3.12603974641163	0.00177177603465395	0.058690081147912
MOXD1	38.7667627895763	1.31172674437412	0.419815794206894	3.12452928754671	0.00178089792075895	0.0588584743652193
H19	432.344626099004	-1.74528806396654	0.55870560716794	-3.1238062435302	0.0017852797524236	0.0588698017908914
NDUFAF4	11.6666600130275	-0.672474585317075	0.215357836431869	-3.12259166631172	0.00179266271252791	0.0589798172349759
FBXO17	21.6567963131612	0.81211942904919	0.260441161166255	3.1182453088925	0.00181931308571834	0.0592062115941714
PARM1	62.7793387552854	1.34970644814038	0.432903062269693	3.11780295815863	0.00182204574314688	0.0592062115941714
PEAK1	296.451386104925	0.416008479232951	0.133439621837135	3.11757837369096	0.00182343457500764	0.0592062115941714
RUNX1	431.091031181117	0.448774756470208	0.143953391192334	3.11750041282881	0.00182391691291821	0.0592062115941714
SLC12A4	104.244975824568	0.438585095639491	0.140568291458491	3.12008555477821	0.00180798519535282	0.0592062115941714
ZNF250	45.181913172699	0.593607146450105	0.19033014341169	3.11882887182045	0.00181571384010812	0.0592062115941714
COA6	10.9479419894626	-0.701589571142636	0.225467259797758	-3.11171374403519	0.00186004766017866	0.0601112963350422
FDFT1	93.6329332087381	-0.658133458704967	0.211486534119767	-3.11194025399395	0.00185862110304575	0.0601112963350422
PLA2G4B	29.391654975141	-0.873339458410423	0.280781844209417	-3.11038436573219	0.00186844036492604	0.0602489343336218
SEZ6L2	7.09551829516104	1.35524152701128	0.435854366229661	3.10939073235571	0.00187473612890094	0.0603184968625414
CASC15	74.5689039949858	0.923347862626927	0.297221077215465	3.10660290742962	0.00189250425724299	0.0603572200203863
FBXL13	7.32914600047672	1.51403705795499	0.487278978340937	3.10712574367543	0.00188916023586973	0.0603572200203863
LTBP2	223.80681137613	0.682613928341407	0.219727506026432	3.10663849367721	0.00189227647796116	0.0603572200203863
TBX19	17.8137245643433	0.784915040423942	0.252525706529174	3.10825797188003	0.00188193718370577	0.0603572200203863
YPEL4	16.8376517920575	0.709684753529283	0.228667124782101	3.10357142158301	0.0019120007962589	0.0608458768678458
ZNF22	33.897537809871	0.567139286064248	0.182806932421235	3.10239485205852	0.00191961728350517	0.0609551675535684
TNS3	223.060120348361	0.578145345854358	0.186632419421918	3.09777555070618	0.00194979038731033	0.0617786845544522
POF1B	73.9215454775076	-1.41281041886264	0.4579732543652	-3.08491905454379	0.00203607557988887	0.0643369988676556
TET3	241.737124006112	-0.401760298411956	0.130253911807998	-3.084439406351	0.00203936147354078	0.0643369988676556
CHST11	88.328014430073	0.547418617013772	0.177629612611473	3.0817981808649	0.00205754286565299	0.0646307915234747
ELF3	103.787660514857	-0.823703360586316	0.267261750992784	-3.08200989302265	0.00205608003988538	0.0646307915234747
NOP10	23.0921431469713	-0.540036954112113	0.17548111363639	-3.07746482183324	0.00208769478169755	0.0654368848241758
ACTN1	347.384299253713	0.599485397781867	0.194888749194782	3.07603902359038	0.00209770388764937	0.0656095153701492
C1QBP	39.2114225068622	-0.578576936232235	0.188359979913145	-3.07165532985842	0.00212875374284931	0.0664380852291835
ALCAM	149.491325736074	-0.803805132751824	0.261878691635765	-3.06937967243933	0.00214503795190336	0.0665254253615044
TM2D2	34.3050910120232	-0.657128366254981	0.214018495824602	-3.07042792597481	0.00213752269563408	0.0665254253615044
TTLL12	64.8810212615018	-0.632007533542486	0.205909188741079	-3.06935080171292	0.00214524527752364	0.0665254253615044
SGPP2	82.2706215153199	-0.885580113878583	0.288616219035938	-3.06836572399388	0.00215233030683052	0.0666034272230465
ARHGAP29	113.769146606775	0.680575233792699	0.222036933720248	3.06514426401772	0.00217565025478389	0.066823577098594
ASPG	15.8072326563597	-1.08740718309633	0.354799350166587	-3.06485111256761	0.0021777838162492	0.066823577098594
DSG4	10.5271806528219	-1.51884863341555	0.49541948582439	-3.06578299173709	0.00217100821711566	0.066823577098594
OAZ2	101.745055445874	0.27882953385228	0.0909541829512246	3.06560429443698	0.00217230600763169	0.066823577098594
S100A16	139.821245526266	-0.632558544022066	0.206570497942315	-3.06219208610665	0.00219722403721442	0.0672784460974794
PLXNA2	158.227412600429	-0.622388516049074	0.203310059738599	-3.06127752285989	0.00220394711166932	0.067342828412118
IQGAP2	54.7487294277435	0.848059681016159	0.277119075577036	3.06027175953251	0.00221136237404866	0.067428047284015
IL17REL	4.63857540673242	2.15143711536418	0.704198009889904	3.05515932329962	0.00224940993198247	0.068018982901752
LRRN1	11.6435961023599	1.16172286103937	0.380079236001418	3.05652808940879	0.00223916499242275	0.068018982901752
SPRR2A	345.385947033308	-1.62009048221847	0.530079142944336	-3.05631810604667	0.00224073389422583	0.068018982901752
ZNF76	39.046719269173	0.448225228719337	0.146684203205024	3.05571574120249	0.00224524008586049	0.068018982901752
FAM157B	23.1334270995884	-1.45760056103324	0.477761129504203	-3.05089818115983	0.00228157931534314	0.0688275918487062
MYH14	80.8863293414513	-1.05196877233137	0.344865950204148	-3.05037006903302	0.00228559550290043	0.0688275918487062
TARS1	129.500738886595	-0.444305475619808	0.145691195290656	-3.04963848181363	0.00229116977776322	0.0688531948678329
SLFN11	105.03031160461	0.560166333094552	0.183852488079937	3.04682487000664	0.00231272412415486	0.0691532760161978
SPTSSB	11.5338224608626	-1.59986681926887	0.525152809834123	-3.04647864261491	0.00231538927587681	0.0691532760161978
TMPRSS11F	18.3651434919102	-1.4208993153078	0.466224155876531	-3.04767416573776	0.00230619840254455	0.0691532760161978
DFFB	9.10241142297081	0.669029354371854	0.219793467431163	3.04390008579935	0.00233532686708035	0.069478764295478
FARP2	147.570076758916	-0.35595092437376	0.116959925661684	-3.04335799086754	0.00233953833400054	0.069478764295478
FCHSD2	89.9475003393912	0.457741921655449	0.150413532992706	3.04322299029866	0.00234058821743257	0.069478764295478
ZNF704	117.301665641294	0.933830306697326	0.306933158734928	3.04245494539023	0.00234656942549207	0.0695147345051768
SLC13A5	11.7149768353807	-1.84381420578872	0.606564258420614	-3.03976731268289	0.00236760991663739	0.0699957698478499
HLF	25.4359322013852	-1.0788826291841	0.355001401248763	-3.03909400185179	0.0023729080074139	0.0700103931337199
GRPEL2	86.1026678417224	-0.457630709754301	0.150648839115788	-3.03773140530189	0.00238366311527833	0.070185636172084
C1RL	95.017666773567	0.556572452600295	0.183268805762155	3.03691864136777	0.00239009957031565	0.0702332686236906
NCCRP1	51.8078796769145	-1.54933631576085	0.510344083413806	-3.03586612662772	0.0023984583065055	0.0703370821273996
BDNF	7.18049163233123	-1.09522897667962	0.360912458643636	-3.03461116525501	0.00240845978008166	0.070347297183748
SAMD12	129.473109630298	-1.03310289847992	0.340381370594823	-3.03513349357092	0.00240429243125508	0.070347297183748
SLC25A23	35.910381074084	-0.598012308240472	0.197469191081585	-3.02838283260807	0.00245866398572011	0.0716700551837413
MBNL1	645.575406398657	0.29101270072735	0.0961148041264434	3.02776147100616	0.00246372471957132	0.0716742271212615
EPN3	20.71784909338	-0.74849503392294	0.247356554496055	-3.02597614786422	0.002478318523443	0.0716874786044857
KRTCAP3	8.60300795142488	-0.901069629730212	0.297785577064133	-3.02590084655494	0.0024789357953112	0.0716874786044857
SLC37A2	41.2612824686519	-0.77077312407006	0.254641894633351	-3.02689046977076	0.00247083471097792	0.0716874786044857
KIF21A	117.244832030086	-0.574289535990833	0.189896254112927	-3.0242278273131	0.00249268646708213	0.0719423866489545
COBLL1	332.87022058807	-0.794087218409225	0.262696058245348	-3.02283644342915	0.00250417546814178	0.0719888707064428
GPRASP1	45.9172743178656	0.484301701677899	0.160206873814283	3.02297704304072	0.00250301230599891	0.0719888707064428
FMNL3	243.284863043979	0.383109492583343	0.126789878263008	3.02160943627246	0.00251434734443398	0.0720761397237369
RFX3	57.5137468542326	0.665961869563727	0.220423897756113	3.02127798457033	0.00251710155193016	0.0720761397237369
EPC1	127.529292092391	0.396448104905531	0.131281693024402	3.01982778994054	0.00252918446776836	0.0721386763556239
ITGA3	292.867421425888	0.745151531295989	0.246720630893304	3.02022384021154	0.00252587935071827	0.0721386763556239
RPL4P6	10.9619748337247	0.742137371889359	0.245861444199778	3.01851872018748	0.00254013707691979	0.0721686118832474
SYNE1	343.114316286252	0.590988153550228	0.195781944778919	3.01860395869284	0.00253942259269291	0.0721686118832474
TTLL11	11.3806803273198	0.904895530448412	0.299860468485009	3.01772199256619	0.00254682428516545	0.0722178287087285
NCALD	29.2614474354217	0.85130602623009	0.282233864994854	3.01631424083574	0.00255867939935331	0.0724131111564554
NAMPTP1	9.06339544667043	-1.03176299720549	0.342245949593033	-3.01468285726204	0.00257248090301406	0.0726626146539339
HLA-DQB2	5.75327805263674	1.37931774822137	0.457980787998673	3.01173713912508	0.00259757423713019	0.0731945651103448
LAMA2	88.4588410117405	0.830807042933399	0.275896902852093	3.01129528582926	0.0026013574426867	0.0731945651103448
AATK	10.1146980977544	-0.844768099940514	0.28085973249292	-3.00779357881717	0.00263151814307298	0.0737584171832476
RFX5	92.7582586706441	0.441275233741121	0.146697874704171	3.00805471538691	0.0026292579542517	0.0737584171832476
PTPRK	236.246121252466	0.488033516113064	0.162475152951838	3.00374246305668	0.00266680960497711	0.0744742763779905
TMEM132B	8.16037293228906	-1.27897932771567	0.42588541351017	-3.00310667410338	0.00267238741308329	0.0744742763779905
TPM1	394.361160768817	0.714057486049312	0.237737449276293	3.00355492255429	0.00266845379974082	0.0744742763779905
ATP10B	56.4630675717667	-1.08078007010736	0.36024236992533	-3.00014701305508	0.00269849327142777	0.0744896580133708
CEP104	64.6972793575516	0.33748726556014	0.112469464502407	3.00070127525963	0.00269358670647066	0.0744896580133708
OR2A9P	30.2876588015722	-1.0767019343355	0.358835913251111	-3.00054117933851	0.0026950031057375	0.0744896580133708
PTPRZ1	259.022050232059	-0.970404117107233	0.323404482453563	-3.00058957051274	0.00269457490800146	0.0744896580133708
RNF19A	281.09437449464	0.547569950394605	0.182501340305266	3.00036125476501	0.00269659574512508	0.0744896580133708
IL17RD	29.6980622571994	1.0405250673323	0.347123627150116	2.99756336344779	0.00272147278041627	0.0749819768895408
LTBP1	157.222957840954	0.646154403541146	0.215818959398407	2.99396496648068	0.00275377562267937	0.075586214125333
SIRT1	47.4370805899719	0.396588000609154	0.13244550956497	2.99434840721883	0.00275031687478487	0.075586214125333
PRTG	12.5231904710465	1.06248534738477	0.35539553862287	2.98958549536614	0.0027935625632072	0.076534162328468
FAM110B	7.66595437798346	1.2065560019398	0.403710785769114	2.98866427271982	0.0028019982985763	0.0766212480333013
ROBO1	144.873670170629	0.732506955659231	0.245173844499803	2.9877043252867	0.00281081338636837	0.0767183616223201
TRIM2	164.116845327979	-0.730292981037607	0.244540358221164	-2.98639041158648	0.00282291996200852	0.0769047821425685
CNTN4	6.23261703043597	1.14435784433946	0.383266876907384	2.98579896487113	0.00282838515598118	0.0769099135231822
C12orf29	45.395683450445	-0.484505831726656	0.162304821771241	-2.98515981496557	0.00283430200595989	0.0769272844261926
ABHD11	11.6662394914561	-0.840374187631798	0.281655683553601	-2.98369334156138	0.00284792043712558	0.0771532348905305
NCL	396.745632353148	-0.404505832170624	0.135649872211203	-2.98198461654886	0.00286386388869963	0.0774412173985104
CUX1	380.79993273862	-0.453403284707847	0.152150378099412	-2.97996817603439	0.00288278330969327	0.0777119112646361
LINC00863	32.5123600393849	0.542377113361868	0.182019073269833	2.97978175373866	0.00288453818141805	0.0777119112646361
CRIP2	22.5823228550272	0.83847410412326	0.281454002359597	2.97908040778895	0.00289114898555083	0.0777463034398585
VPS4B	116.779881596889	-0.432371457434242	0.14522532191685	-2.97724564647067	0.00290850869414994	0.0780690869562346
VCAM1	39.0054239041972	0.983059264370878	0.330266103888311	2.97656723713714	0.00291495156135382	0.0780981967035512
FOXN2	124.518179867389	-0.446703234784837	0.150258091790519	-2.97290634708448	0.00294994445911819	0.0781735281666321
HMGCS1	240.334003202938	-0.818223930776171	0.275057747196781	-2.97473508423233	0.00293241670033572	0.0781735281666321
NUMB	233.230306704385	0.297138200747701	0.0999318884468124	2.97340724133167	0.00294513409364499	0.0781735281666321
SLC45A3	9.21572818234013	0.834280392708996	0.28057892794232	2.97342497823109	0.00294496388765179	0.0781735281666321
SLC4A11	30.8358300491152	-1.19460239929199	0.401802089923892	-2.97311146270611	0.00294797375378686	0.0781735281666321
TMPRSS2	12.0752421637442	-1.49318767579206	0.502035342050077	-2.97426804593992	0.00293688402709472	0.0781735281666321
B4GALNT3	89.9174588245439	-0.859537386085766	0.289222499792198	-2.97188976204594	0.002959729337533	0.0782904811153238
DUOX2	111.265262553095	-0.969477971905879	0.326390103625157	-2.97030443367632	0.0029750476242152	0.0785531143531459
ANKRD35	11.3652098509269	-1.15646935652005	0.38964879346262	-2.96797879506586	0.00299765009884295	0.0790067815382206
ETV6	195.930230380697	0.612243538234919	0.206419655644093	2.96601375641545	0.00301686994974732	0.0793698186237676
PAX9	64.9615514570915	-0.971460979173699	0.327598043257542	-2.96540531656956	0.00302284379186577	0.0793836905701685
CEP55	57.4177453774674	-0.633851849539088	0.213869074766575	-2.96373774577226	0.00303927184782019	0.0795796029777289
RAD51AP1P1	9.13788120006019	-0.815842300781943	0.275293150066101	-2.96354014106799	0.00304122393540961	0.0795796029777289
ITGB6	231.840674859218	0.971422213480325	0.327938011317655	2.96221291815838	0.0030543649017699	0.0797504607866287
SOBP	12.6337789374478	0.940437804327789	0.317524902574774	2.96177653060243	0.00305869691799145	0.0797504607866287
PDLIM7	53.8297269491914	0.787241450482581	0.265989945515061	2.95966619699918	0.00307972536017708	0.0801553520081802
DDI2	291.183999462338	-0.335884210331989	0.113573675067598	-2.95741253536151	0.00310232749277119	0.0804046308276865
GCNT1	42.970687310067	0.683892274288214	0.231317021088436	2.95651513697625	0.00311136959086211	0.0804046308276865
PXYLP1	43.0448700852108	0.809137407162684	0.273660640367447	2.95671824079723	0.00310932103554797	0.0804046308276865
SPIRE2	14.4041487286427	-0.971149561004672	0.328316928703758	-2.95796371158474	0.00309678577893315	0.0804046308276865
GNPTAB	182.174584172508	0.289761964672646	0.0980281571639103	2.95590545671631	0.00311752636993694	0.0804211448527981
CASTOR2	5.81768834429194	-0.936076944733236	0.316915165378141	-2.95371458041876	0.00313974244101146	0.0804942115596584
CBX2	27.7094299207844	-0.942936406152918	0.319288042821785	-2.95324684826744	0.00314450402488091	0.0804942115596584
CCT5	190.312280096059	-0.464578836427206	0.1574157463894	-2.95128566921111	0.00316454087298005	0.0804942115596584
CYTH2	117.74012217356	0.417434898865369	0.141402167229447	2.95211103934509	0.00315609414443545	0.0804942115596584
ERCC3	74.9327337241167	0.27576640620842	0.0933476317408733	2.95418749319671	0.0031349348009831	0.0804942115596584
FAS	78.7785022626032	0.660541517319344	0.223674033019188	2.95314350263751	0.0031455569864961	0.0804942115596584
KATNAL1	70.7663391303989	0.464360224942202	0.157288547508102	2.95228249163076	0.00315434210448337	0.0804942115596584
SEC31B	58.4583890951434	0.909131669288313	0.308006014672761	2.95166855833713	0.00316061987747484	0.0804942115596584
DMD	92.2978122394758	0.949860091795209	0.321958223103059	2.95025883370948	0.00317507813321296	0.0805309246984602
PHACTR1	33.0202130581552	0.398338057685697	0.135026714434319	2.95006850573604	0.00317703476511936	0.0805309246984602
ADCY6	59.2200218444239	0.563059818571477	0.190967912168284	2.94845250271836	0.0031936921196184	0.0808126087559691
MDH1	72.679403802952	-0.375148168212683	0.127376093718739	-2.94520076146356	0.00322745170321404	0.0815253181531103
ZNF221	9.85536187669287	0.752978588012227	0.255839285591632	2.94317030424374	0.00324869650018135	0.0819199852770643
CTAGE15	13.0637492090167	-1.32797581461665	0.451322755111032	-2.9424082867037	0.0032567023618964	0.0819800292308117
DCBLD2	159.632168866669	0.607102296278205	0.206406940337692	2.94128819159354	0.00326850286771907	0.0821352229258716
DLC1	69.2482266516154	0.601091277229946	0.204746753885809	2.93577927767873	0.00332710967283306	0.0832177186815815
PXN	218.870444509181	0.59217926540255	0.201654768875247	2.93659936090527	0.00331832497932927	0.0832177186815815
TECR	80.1135961712398	-0.504439771311357	0.171833553666985	-2.93563021043588	0.00332870874726326	0.0832177186815815
IL1RN	178.584046724316	-1.10779110182487	0.377478902300375	-2.93470998001197	0.00333859575229226	0.0833219744685953
ACSS2	45.6269452720812	-0.471282321582343	0.160685517363727	-2.93294834104775	0.00335759753390436	0.0836529641994121
PRSS27	24.8309376204015	-1.25160215080309	0.427174779264818	-2.92995329208606	0.00339012957224116	0.0843193490024146
DNAH17	160.390559286898	1.38082156639369	0.471507627422436	2.9285243463444	0.00340575159243824	0.0843872910727565
PLEKHF1	8.51694961271732	0.91424049200417	0.312228264199629	2.92811573080275	0.00341023083649081	0.0843872910727565
SPECC1	135.459504738381	0.511312727689085	0.174595854059246	2.92855022499893	0.00340546809103039	0.0843872910727565
PARM1-AS1	8.24102836355331	1.36283933378861	0.465598851258816	2.92706764654589	0.00342174446827016	0.0845286875000637
TEAD2	36.5418048521989	0.675766733822676	0.231024192043878	2.92509077878012	0.0034435575317808	0.0849236057964553
CLCA4	36.4227439093024	-1.79777634178619	0.614877867411646	-2.92379419892604	0.00345793284587091	0.0851340730212306
TMTC3	208.157650763601	-0.4498457619145	0.153919848555391	-2.9225974826282	0.00347124941158093	0.0853178080502395
AIMP2	10.5715167655654	-0.67150785336815	0.229844460155487	-2.92157510741779	0.00348266293200484	0.0854542293501188
TDRD12	2.98393648276861	2.72513114473243	0.933013412053849	2.92078453484777	0.00349151207418	0.0855273755986109
RPA1	75.6524653288093	-0.414375737446305	0.141996725664484	-2.91820628614641	0.00352051363513868	0.0860930977049433
DHRS4	15.9060430425819	-0.671066698142043	0.230039744008916	-2.91717720793514	0.0035321503497608	0.0862329838320998
PIGB	26.2439799160003	0.46344396204668	0.158941439137291	2.91581581595197	0.00354759860777718	0.0864653005156396
DMRTA1	14.8034282126818	-1.51579695430261	0.520114620762589	-2.91435174823611	0.00356428054509159	0.0867268596739732
DNAJB1	326.926910085851	-0.749818558277726	0.257333165853242	-2.91380458399735	0.00357053336140703	0.0867342062375124
CCDC65	7.89572664167409	0.754632758576928	0.259197506600894	2.91141982217789	0.0035979023352443	0.0871339912513452
SP6	18.32817372138	0.841574416603985	0.289068806155289	2.91132906312931	0.00359894770039861	0.0871339912513452
CALML3-AS1	30.1845483253425	-0.832767194391469	0.286290171133144	-2.90882216142928	0.00362793168596596	0.0876900569203214
LSM4	34.0950630930802	-0.54758533280224	0.188329277026184	-2.90759536408197	0.0036421927393355	0.0877437341749006
ZNF619	19.3813307277656	0.50332559924931	0.173079180547761	2.90806553195124	0.00363672120236697	0.0877437341749006
AGER	10.2020072904229	0.750222423294032	0.258105077570201	2.90665503506022	0.00365315819893412	0.0878626745040674
CSF1	48.558477812623	0.703615254708054	0.242347777223483	2.9033286905669	0.0036921890523129	0.0882805075567162
SGCB	46.4512392136514	0.732401123942904	0.252281491034315	2.90311081062734	0.00369475880683341	0.0882805075567162
TCHP	58.0219205459265	-0.494278907684516	0.170238188621174	-2.90345492799163	0.00369070090622302	0.0882805075567162
TLR4	56.5333713550541	0.57370468293396	0.197541318684425	2.90422624873969	0.00368162005393098	0.0882805075567162
BLVRB	14.0474448896237	-0.687270431033779	0.237018991991631	-2.89964287358899	0.00373588041614363	0.0888631343606403
CCDC149	25.261643865019	0.559702528986653	0.193071881620126	2.89893341428081	0.00374434402849225	0.0888631343606403
RASGRF2	47.4534410334072	0.727186029834186	0.250742376591975	2.90013215842455	0.00373005354762232	0.0888631343606403
SLC25A10	10.4936217860534	-0.810899791467193	0.279731653330573	-2.89884888539558	0.00374535359093624	0.0888631343606403
ZNF251	56.3192464231463	0.57697196200778	0.199059412809095	2.898491228652	0.00374962796787607	0.0888631343606403
HEG1	279.368021900071	0.553619705780684	0.191130939411166	2.89654677304611	0.00377294394770418	0.0892705487626436
TSHZ3	51.5748261070983	0.723392739260904	0.249808061774674	2.89579421145104	0.00378200323007868	0.089339865605181
CICP27	15.6367346115223	-0.746218410146808	0.257790626627431	-2.89466851417089	0.00379559119735825	0.0894487969428889
SCD	571.77685779577	-0.780190538680208	0.269552118540209	-2.89439587010268	0.00379888887187981	0.0894487969428889
PMEPA1	159.943730440161	0.784343992417859	0.271213990652924	2.89197467479322	0.00382828804544855	0.0899956423587301
FBLN5	28.3906549997597	0.741438077240895	0.256529338209186	2.89026620665232	0.00384915722201386	0.0903405257823704
KLRA1P	13.2777214027432	0.673180381978312	0.233133890308418	2.88752691034215	0.00388283390257918	0.0908643656523777
ZNF417	71.4460640065632	0.426663263464101	0.147765398618309	2.88743689289675	0.00388394509786836	0.0908643656523777
MAFG	80.4459843671924	-0.482052809366744	0.167071230190053	-2.88531310159374	0.00391024559479991	0.0911869272707339
PGBD1	10.1986472957709	0.796206372422485	0.275943916859243	2.88539200821964	0.00390926554885998	0.0911869272707339
COX6A1	54.5681384281068	-0.475605905932065	0.164958290230424	-2.88318886712337	0.00393671328946942	0.0916575019073751
GATA3	9.06008475441982	0.928000178145619	0.322143904775684	2.88070071911436	0.00396792213539269	0.0922367864806195
NDUFV1	87.9137970476323	-0.473869488052265	0.164631122278344	-2.87837124289954	0.00399734421159651	0.0927727577771005
HELZ	360.59651437547	0.288679221430656	0.100315951802339	2.87770006907241	0.0040058580452204	0.0928225453244631
ZNF134	52.5992319371946	0.552280280297099	0.191965620897039	2.87697493809746	0.00401507482346846	0.0928884373842107
PGLYRP3	6.18825392739916	-1.09618801180929	0.381133670409767	-2.87612482683764	0.00402590467647445	0.0929913798092158
CEP120	53.7055303358004	0.423121363503558	0.14715408668191	2.87536264227701	0.00403563694037973	0.0930547269078871
CPAMD8	20.8397883088708	0.911521339678539	0.317115717210521	2.87441236813063	0.00404780081369471	0.0930547269078871
PSMB6	26.5345200927281	-0.538564036792889	0.187357650424784	-2.8745238615655	0.00404637193374063	0.0930547269078871
MEIS2	37.6353129967509	0.586348929255022	0.204221878668248	2.87113669249673	0.00408998622958109	0.0938283653446775
ST8SIA1	26.6441417958514	0.719629173237497	0.250715267878803	2.87030454637238	0.00410076629328024	0.0938283653446775
YES1P1	7.22626237142141	0.716483731805173	0.249579934563382	2.87075855300066	0.00409488165768218	0.0938283653446775
REV3L	52.5777697314397	0.876861356282044	0.305683085974931	2.8685308298476	0.00412383006394561	0.0940607561533759
RPS2P15	16.680674823861	-0.694528957553514	0.242080283252182	-2.86900258138744	0.00411768438049698	0.0940607561533759
ZMYM3	54.7725631078111	0.44608825802549	0.155664889360072	2.865696046548	0.00416093544893063	0.0947588033877562
DIP2B	344.080359896478	-0.428450867552264	0.149691096315518	-2.86223348013417	0.00420666892253078	0.0949914928509976
DNAH7	6.20391190417777	1.01686842426282	0.355141065699408	2.86328032006161	0.00419279443459144	0.0949914928509976
EPHA1	32.2429588487564	-0.651962884687729	0.227734040989901	-2.86282578508604	0.00419881359139088	0.0949914928509976
HPSE	19.2562668953665	-0.591051521060933	0.206519607389082	-2.86196322244305	0.0042102575905142	0.0949914928509976
PSD3	199.561381613973	-0.565407792531862	0.197463557042708	-2.86335261553894	0.00419183778716937	0.0949914928509976
YAP1	686.57702498843	1.17158327305783	0.409346169696172	2.86208436719321	0.00420864860371502	0.0949914928509976
FBLN7	10.0788036829873	0.774048998766921	0.270528838944968	2.86124393164746	0.00421982236481935	0.0950601405985193
DBNL	437.916792081386	-0.485312420541249	0.169667810229841	-2.86036826834636	0.00423149310375528	0.0951759444247425
SOX6	47.8575770010754	-1.12072192518591	0.391880000300549	-2.8598599681698	0.00423828109129504	0.0951817363723038
ALDH7A1	91.1571176247603	0.753858645390093	0.263771403853063	2.85799989831362	0.00426320528142356	0.0952540965737129
CREG1	122.891666048749	-0.514014392992497	0.179834702827888	-2.85826030743597	0.00425970792013387	0.0952540965737129
LRP8	94.1911726015819	-0.57114990854523	0.199839119017251	-2.85804857104041	0.00426255139641214	0.0952540965737129
RAB25	37.8176354285036	-0.65267935664382	0.228395667358229	-2.85766960552768	0.00426764494426309	0.0952540965737129
RPTN	30.7612446965433	-1.93041022205194	0.675974205149855	-2.85574539286449	0.0042935929054882	0.0956867226261323
ZFAND2A	21.1691215469838	-1.0596179066399	0.371546452978655	-2.85191231983253	0.00434570857015805	0.0967003090229824
ZNF518B	122.084537370294	0.584388367727212	0.205104110109614	2.84922797214984	0.0043825465265337	0.0973713652808364
FTL	680.645489451606	-0.624061028538744	0.219130745432334	-2.84789351356197	0.00440096475697162	0.0975710768937272
SLC4A5	15.9870261105292	0.593011518408229	0.208249050561054	2.84760730870353	0.00440492408892436	0.0975710768937272
MYCN	2.89792885039494	1.65247979954092	0.580641792189834	2.84595394573434	0.00442785982318911	0.0979204189346571
VWA2	5.00016933686107	0.943614242613452	0.331615955074688	2.84550314354123	0.00443413217817315	0.0979204189346571
ADAMTS3	9.49466203598092	1.11276406513276	0.391530839056099	2.84208535862822	0.00448194898378384	0.0988266360645227
PDE4DIP	273.488155541067	0.543518728483891	0.191347162489804	2.84048491449594	0.00450450034077153	0.0991738556899473
GHITM	121.863983000054	-0.336929470429026	0.118644719960985	-2.83981849794766	0.00451392088484166	0.0992313678681255
LINC00205	18.7736134263698	0.539429079125212	0.190298948397634	2.83464035753924	0.00458773001117435	0.100702055591666
ALOXE3	9.65584900514528	-1.51768656932587	0.536313374791969	-2.82985030890675	0.00465697871237454	0.101458093771089
EPHA3	18.805205049384	0.96735738748637	0.341685275908018	2.83113571375192	0.00463830358056999	0.101458093771089
GXYLT2	60.0026442917027	1.00832798093622	0.356144238196397	2.83123485597476	0.0046368660036452	0.101458093771089
KCNIP4-IT1	14.6147904851312	-2.34612341119916	0.828850384370466	-2.83057528287341	0.00464643750264084	0.101458093771089
VGLL3	87.211700759838	0.819229667352298	0.289488668613408	2.82991963476927	0.00465596977042707	0.101458093771089
HOPX	103.489301307474	-1.25211531736542	0.443796876626306	-2.82137027841174	0.0047818972883123	0.104024108921122
SHANK2	73.3839470845542	1.33264600349453	0.472524554913693	2.82026825830868	0.00479835178111959	0.104226493606286
HMGN3-AS1	15.249998639799	-0.876355508021037	0.310819848402404	-2.81949660720014	0.00480990394615661	0.104321949427429
RPL17-C18orf32	10.9847959081908	1.6467903711204	0.584313974362225	2.81833131394446	0.00482739691706308	0.10443968934424
STARD4-AS1	78.631910185982	0.641032902055081	0.227463387595643	2.81818058207517	0.0048296638502928	0.10443968934424
XPNPEP1	98.695584170787	-0.272340504422355	0.0967120614439788	-2.81599316937433	0.0048626700530687	0.104997653368113
GPC3	8.02578580253012	-1.76301092240572	0.626233587781744	-2.81526088156768	0.00487376516499179	0.105081549230407
GABBR1	117.734523731828	0.44376923912956	0.157675519652963	2.8144460224788	0.0048861382563382	0.105192710614667
MREG	39.2284859129054	-0.621044443578672	0.220703345038685	-2.81393308048781	0.0048939415044231	0.105205305939479
ANO6	197.490286485917	0.475652569322889	0.169113137166341	2.81262932787434	0.00491382590594135	0.105477190838137
SLC9A2	7.65454711502574	-1.20187867704056	0.427671535115972	-2.81028447851842	0.00494977276490937	0.106019847723836
STX2	48.02185427144	0.457708847678603	0.162883845435491	2.81003218247249	0.00495365463464371	0.106019847723836
NHSL2	82.3311974580363	0.610020164462531	0.2172843603074	2.80747387248449	0.00499317301542477	0.106708939442545
SLC43A3	46.4210093371791	0.622098622477388	0.221758261952996	2.80530076759551	0.00502696478785161	0.107273809345443
SWT1	27.0614522183238	0.404075889968224	0.144100182265647	2.80413170625499	0.00504522909792312	0.107506160968172
LINC02210	61.0299373609816	-0.611936475639351	0.218313102750176	-2.80302220952635	0.00506261829079037	0.107719213997474
SNU13	16.0085538426503	-0.79531510381057	0.283877667894657	-2.80161208068576	0.005084797490059	0.108033416060656
RHEX	11.8371629553804	1.38049553322785	0.493142648330071	2.79938378459585	0.00512002432733887	0.108623514659336
GNB2	68.3457061289645	-0.520031837769462	0.185985518901044	-2.79608778598591	0.00517253484284419	0.109420113141804
RAP1GAP	12.0792850217173	-0.930525747095325	0.332796001515857	-2.79608451681168	0.00517258716670345	0.109420113141804
IL6ST	529.051529802128	0.419938775228621	0.150312817242345	2.79376558122496	0.00520982296875944	0.110048072129955
LINC01410	14.1791703130848	-0.94084674745053	0.336957138646095	-2.7921852352821	0.00523533761354749	0.110188068115896
MIR155HG	10.3214391253408	0.682910466489856	0.244599742104773	2.79195088520304	0.0052391307858879	0.110188068115896
SH3BP5-AS1	95.4444285545052	0.468834419775645	0.167868827402099	2.79286170655519	0.00522440221509377	0.110188068115896
RPS27AP8	7.4960941383324	0.882949454402186	0.316403818023506	2.79057774940184	0.00526140619290618	0.110497111327965
CHRM2	20.6234054680752	-1.72320688997715	0.618141388591388	-2.78772287664473	0.00530799283119117	0.110519993592302
CSRNP3	23.0544875164136	1.04477171790748	0.374705534711258	2.78824735992376	0.00529940632638149	0.110519993592302
GAPDHP49	7.93373571324895	-1.00215135374825	0.359273671581871	-2.78938155789653	0.00528088084760496	0.110519993592302
PPP1R3D	31.9249217570748	-0.557377833221114	0.199923250706187	-2.78795903554136	0.0053041250348107	0.110519993592302
TEP1	177.463504424792	0.372304920662033	0.133508512845232	2.78862308273648	0.00529326294768723	0.110519993592302
ZNF204P	21.6212219844676	0.77289511241236	0.277102662611263	2.78920132029415	0.00528382085261102	0.110519993592302
DSG3	1217.29546864557	-0.838951361461325	0.301296488247849	-2.78447109138291	0.00536151001850053	0.110529007807136
HLA-DOA	26.2996768041309	0.785954023783443	0.28203456167531	2.7867294671788	0.00532429074301163	0.110529007807136
LGALSL	95.5687697551839	-0.791505616868009	0.284153891557706	-2.78548223474627	0.00534481686874898	0.110529007807136
MIRLET7BHG	137.036511803701	0.714782818940995	0.256635787128248	2.78520321323619	0.00534941859037556	0.110529007807136
MT-ND4L	295.80948900731	-0.603484830384044	0.216581302476876	-2.78641241641105	0.00532950179514604	0.110529007807136
PCNX1	392.344071989925	0.26484279938088	0.0951002225961906	2.78488096190312	0.00535473772561096	0.110529007807136
RAB11FIP4	43.3695306920357	0.512644037719372	0.184089619022148	2.78475255933738	0.00535685849052119	0.110529007807136
LATS1	201.353350862893	0.296001994239414	0.10638901753293	2.78226081134543	0.00539816397996042	0.11112745763831
DNASE1L3	7.03247554274734	-1.23644311503903	0.444727667024271	-2.78022530802329	0.00543211951010634	0.111353623193088
MTPN	300.094855886697	-0.409645116215612	0.147348191858634	-2.78011634244298	0.00543394266014838	0.111353623193088
MUC3A	5.77634493916486	-1.21370580960327	0.436608835239387	-2.77984711174663	0.00543844964366083	0.111353623193088
NR2F2	41.2004332393317	0.498786476454452	0.179434322871422	2.77977183223674	0.00543971044346337	0.111353623193088
OR2A7	19.5021688122273	-0.944806529330989	0.340411846098308	-2.7754807600266	0.00551201605870724	0.112635470049477
PLBD1	41.1787280232801	-0.846730123305114	0.305112518872288	-2.77514054957388	0.00551778563398465	0.112635470049477
PRRX1	380.765714190828	0.698438236221742	0.251742407677944	2.77441628791943	0.00553008642887461	0.11272868489629
ARPIN-AP3S2	11.0919413064916	0.981181958080833	0.353814004030391	2.77315749773589	0.00555152450486213	0.113007639187661
ITGB8	621.495684952002	-0.623428414721141	0.225000152720479	-2.77079107362045	0.00559202947837464	0.113673402576444
ADAM8	22.937627721785	0.672633489120142	0.242998721037871	2.76805361874852	0.00563921771101052	0.114313766534045
HIVEP1	276.979802323451	0.35728883185115	0.12905760646844	2.76844458554656	0.00563245631225677	0.114313766534045
ESRP2	93.4628142171435	-0.588397812473659	0.212690089359128	-2.7664561816049	0.00566692000853073	0.114398004327334
MVD	13.1153356184318	-0.735961769778542	0.266026557270565	-2.76649736526126	0.00566620427456255	0.114398004327334
SLC5A1	19.322074090719	-1.29161917708589	0.466879460059844	-2.76649389741912	0.00566626453931683	0.114398004327334
DNM3	35.0368693870457	0.575700723881873	0.208145190421356	2.76586128517532	0.00567726786091165	0.114448380460287
DLG3	50.0321152506935	-0.534211273608619	0.193189042437821	-2.76522553695331	0.00568834514117615	0.114513301702545
CXCL2	15.2907910119671	1.04207649749189	0.377156592677374	2.76298099443088	0.00572761014415746	0.115144714277372
CSNK2A1	190.421205730745	-0.306669476196967	0.111016695022566	-2.76237259751455	0.00573829518490213	0.115200623030232
RTEL1P1	5.06049187228715	0.844708886063426	0.30597332662716	2.76072720251441	0.00576728272905432	0.115537653317313
ZNF548	60.7193005995925	0.457303193136317	0.165658334389526	2.76052028907295	0.00577093733207574	0.115537653317313
ATP5MC3	67.7629874926201	-0.406341685107462	0.14731084284529	-2.75839630850672	0.00580857299459123	0.116131620570874
PLA2G4F	40.6638106891095	-1.16751373606466	0.423519409508525	-2.7566947579085	0.00583888294306536	0.116577697116682
NEK4	42.6135923873171	0.363419360707511	0.131893198883597	2.75540637260795	0.00586192789528318	0.116877700511289
GPC1	188.512108010246	-0.918702715324315	0.333796834431388	-2.75228109005076	0.00591816988662625	0.117356906255208
PTCHD1	6.25815340945093	-1.43071273343127	0.519761124225714	-2.75263513707877	0.00591177418847796	0.117356906255208
SCMH1	56.8755653820331	0.509274423689575	0.184951484156649	2.75355683687423	0.00589515330920436	0.117356906255208
TACSTD2	327.70227802923	-0.721182908824653	0.261964794522655	-2.75297644532264	0.00590561450848394	0.117356906255208
A4GALT	28.6217487993157	-0.768752880197709	0.279419413276525	-2.75125078527353	0.00593681736609613	0.117566729770178
MPP7	59.5318872673796	-0.615496549925317	0.223860815237238	-2.74946086153149	0.00596933912082632	0.118050363210371
TMSB15B	8.65108432590003	0.811563592131429	0.295240336719896	2.74882355557461	0.00598095725497636	0.118119853646721
YWHAZP10	6.34553825309942	-0.64484711807231	0.234711036754716	-2.74740858797452	0.00600682508556073	0.118470197052839
ACP1	94.7332144068669	-0.346052032689771	0.125993809134659	-2.74657965392506	0.00602202608353861	0.118609500226453
KCTD5	37.2228892809214	-0.39554161594103	0.144112908816838	-2.74466471593983	0.00605727481608837	0.119142753636286
DNAJC15	45.7734457847627	0.570231079184794	0.207980488803633	2.74175275991001	0.00611123217972547	0.119558669824831
NOL10	56.7855497610863	-0.347599398895461	0.126762469217844	-2.74213180794154	0.00610418415165422	0.119558669824831
YWHAQ	356.126682490478	-0.360734451879007	0.131535958057672	-2.74247785324864	0.00609775617060444	0.119558669824831
ZNF395	98.8896561750629	-0.527299343221887	0.192273381552163	-2.74244588078269	0.00609834982093321	0.119558669824831
CCDC171	19.4110764056091	0.609029563293396	0.222301029957013	2.73966145550997	0.00615024987912572	0.119949976257355
ERBB3	134.026195056739	-0.51663255788697	0.188549879723818	-2.74003122486058	0.0061433347673098	0.119949976257355
ZBED6	305.492500210407	0.30651026822954	0.111891263488111	2.73935836163034	0.00615592330981141	0.119949976257355
TXNDC16	17.7903928146197	0.662583127496393	0.241939100284944	2.73863599028035	0.00616946394753518	0.1200533204744
EXO5	13.0484107586734	0.746866838818891	0.272772143646798	2.73806125813924	0.00618025628333064	0.120102980439392
EMILIN2	41.4703840009129	0.529245885923771	0.193372839289967	2.73691945501278	0.00620174754149951	0.120360147027104
MPZL2	243.901789734688	-0.828142985086882	0.302660770803329	-2.73620853766019	0.00621516254457234	0.120460098520135
CRADD	10.2807907941408	-0.49538041379025	0.181154371817525	-2.7345760901053	0.00624606573864796	0.120856077778769
SLC41A2	38.8597046172613	0.59239045740399	0.216655231069953	2.73425411645252	0.00625217719692569	0.120856077778769
HMGCR	126.938776283107	-0.426932388597537	0.156173984040455	-2.73369723658292	0.00626276017399982	0.120900304021255
C5orf51	123.60895238388	-0.37275157192481	0.136415426235433	-2.73247375470202	0.00628606794819039	0.120943536124546
CUL1	79.3752401595977	-0.323080493508427	0.118246037389665	-2.73227332298465	0.0062898936797534	0.120943536124546
SPRR2D	153.014748018194	-1.48200174441888	0.542306917135926	-2.73277308031723	0.00628035848335346	0.120943536124546
GAREM1	70.398952713716	-0.633907439480802	0.232111459798563	-2.73104757529394	0.00631333571863068	0.121234345321531
HERC2P3	97.7101804704159	0.702513901659868	0.257347624363843	2.72982470071937	0.00633680113920579	0.121524837636743
ANXA5	177.483190820802	0.439372344223699	0.161042103470819	2.72830728582302	0.00636602753036831	0.121836526353785
GPD2	152.106195903627	-0.575792885841207	0.211264566328149	-2.7254588682271	0.00642121765605325	0.121836526353785
GPI	318.472100866683	-0.63008976127022	0.231114356044798	-2.72631164958046	0.0064046494293395	0.121836526353785
MALSU1	28.9788718503013	-0.626916735298367	0.230053117675251	-2.72509558502632	0.00642828739389779	0.121836526353785
MAP3K14	45.0588504363004	0.586470050843184	0.215046532901365	2.72717742960395	0.00638786801779614	0.121836526353785
MINAR1	12.2076727708897	0.74009471633631	0.27144361282259	2.72651365283743	0.0064007304568209	0.121836526353785
RUNX3	56.0733532455771	0.474324242347526	0.173987718055002	2.72619382362139	0.00640693631352122	0.121836526353785
VAV2	85.4592467773626	0.661261557221435	0.242655794844611	2.72510103311106	0.00642818131876396	0.121836526353785
WDR6	116.657246619255	0.531052805515721	0.194664787786475	2.72803731765925	0.00637123998379946	0.121836526353785
FXYD3	135.974679588376	-0.682658340207028	0.250617746786387	-2.72390263243764	0.00645155234565159	0.122049827315823
INHBA	429.436315142434	0.805545006555343	0.295758260767474	2.72366020974361	0.00645628932147509	0.122049827315823
TLR10	8.02135973967158	1.13936726396226	0.418406268817211	2.72311231660828	0.00646700676465442	0.122094072014039
BTBD10	60.3030101517776	-0.541496354826402	0.198953479253603	-2.72172347454233	0.0064942459124688	0.122449720794609
ARL6IP5	78.8512767090823	0.46238197992179	0.169981811432168	2.7201850364226	0.00652453950496642	0.122716278778859
DIP2C	62.2682199103925	0.526300189166111	0.193512350465885	2.71972402742788	0.00653364201251422	0.122716278778859
RERE	178.18573197272	0.246028869388913	0.0904499259259239	2.7200560627369	0.00652708490837168	0.122716278778859
HMCN1	234.435351550723	0.714612603243189	0.262836303440698	2.71885045516333	0.0065509218119465	0.122724531374191
PLK1	27.1131312113961	-0.474002078225527	0.174314074549896	-2.71924157271562	0.00654318018987807	0.122724531374191
KIF21B	38.7745568083306	0.675955849411843	0.248761891818748	2.71728054675013	0.00658207890204029	0.122992231345517
OLR1	15.9358602728309	1.05545566151351	0.388423584371733	2.71728006223075	0.00658208853855942	0.122992231345517
ARPC3	105.718724313957	-0.320828436953786	0.118250474848815	-2.71312599263529	0.00666517595362799	0.12375151531736
FMO4	8.58274716932398	-0.879421439183447	0.323993137318596	-2.71432119353403	0.0066411741081413	0.12375151531736
LRRC1	70.2971032947598	-0.473413443175544	0.174483614566369	-2.71322579115571	0.00666316883475446	0.12375151531736
SLC26A9	14.5417713984312	-1.30756969699127	0.481729104297052	-2.71432571818407	0.00664108339264005	0.12375151531736
ST6GALNAC1	8.671013314904	-1.20246802974509	0.443139791691187	-2.71351851558179	0.00665728478010884	0.12375151531736
ARHGEF6	61.8740525946242	0.572358903456023	0.211051412499277	2.71194064364759	0.00668905695051059	0.124036902103934
TMEM220	10.2400399317183	0.620967321693063	0.229023092124736	2.71137428078587	0.00670049448684406	0.124091114543522
ANTXR2	61.0757591933784	0.501450160826943	0.184990567137275	2.71067962322011	0.00671454690119279	0.12419355467625
ECM1	91.0185033051444	-0.823865111693849	0.304005104811593	-2.71003709692453	0.00672756831579679	0.124276689737311
ANOS1	35.8136719424328	0.964292404799994	0.356122011755549	2.70775850121252	0.00677392942722339	0.124816714793655
PPARGC1A	26.0291400249473	1.19832588511752	0.442499169603496	2.70808617831146	0.00676724476524151	0.124816714793655
ASAH1	134.199580631517	-0.387651843447924	0.143212672910975	-2.70682639719251	0.00679297695069525	0.124852003854203
GTF2IRD1	65.1333638137981	-0.48230137347251	0.178176302706748	-2.70687721175979	0.00679193731706417	0.124852003854203
MTATP6P1	170.813766675401	-0.560745999046979	0.207252117505818	-2.7056225325719	0.00681764911804283	0.125147652261303
NSUN2	161.642553185344	-0.39262096391204	0.145154053568074	-2.70485704161138	0.00683337904471206	0.125278615819721
EMSY	103.266545802132	0.525423392040072	0.194400670281558	2.70278590747183	0.00687610198938591	0.125903500622236
OTX1	7.15611156362948	-1.04991160052373	0.388545225894344	-2.70216059946964	0.00688904780010269	0.125982273132367
ERO1A	337.019712309766	-0.57198130196336	0.211751399124565	-2.70119255092565	0.00690913259326403	0.126092662886408
KAZN	77.878688033001	-0.461917926033075	0.171015097872544	-2.70103594231977	0.00691238680248642	0.126092662886408
FAM225A	7.04580366153215	0.945654269743677	0.350755667035081	2.69604844231667	0.00701674615318507	0.127798609752108
LRCH3	230.569662815482	0.410575406581666	0.152305797322297	2.69573065372449	0.00702344332153954	0.127798609752108
BAG3	85.2621730145908	-0.539700182940571	0.200305078827514	-2.6943909066096	0.00705174069433598	0.128153516982478
BTN2A3P	16.4059805475419	0.503047011438417	0.186736110804687	2.69389251640016	0.00706229350517406	0.128185464306241
ARHGAP27	106.825395817732	-0.543873434601853	0.202094387188438	-2.69118525342682	0.00711986463151019	0.128570523858914
CD24	609.845890854969	-0.742597702404899	0.276054006801066	-2.69004500608477	0.00714423832906211	0.128570523858914
FAM162A	44.8128009645911	-0.562465659704985	0.209095241682239	-2.68999741543502	0.00714525724361717	0.128570523858914
POFUT2	44.4071447048586	0.392624713008115	0.145954645043686	2.69004602690512	0.00714421647475434	0.128570523858914
RAB5IF	48.3817217910433	-0.650178965257565	0.241555542999503	-2.69163339074733	0.00711030579195228	0.128570523858914
RHOBTB2	26.7854220307288	0.566793951532764	0.21056745067576	2.69174532775028	0.00710791995714612	0.128570523858914
TGFBR1	244.317832008622	0.489158116932418	0.181818418838789	2.69036613593112	0.00713736635634785	0.128570523858914
SCEL	108.014132211522	-1.27955756370595	0.475829784493977	-2.68910775534301	0.00716432887129637	0.128754738963187
PKP1	1312.43026861929	-0.589463357411681	0.219395799292852	-2.6867577196629	0.0072149264978517	0.129504376485454
C1RL-AS1	141.307334296421	0.535160210253452	0.199278494730114	2.6854890236813	0.00724237535535478	0.129610064957744
NIBAN2	214.342297134677	-0.59061761811558	0.219948593779637	-2.68525298555585	0.00724749248305739	0.129610064957744
TPM1-AS	32.8133278702883	0.800242995131812	0.297981889860002	2.68554238483347	0.0072412189754623	0.129610064957744
AMZ2	49.6364846381853	-0.259451052316762	0.0966622137256957	-2.68410004609476	0.00727253399704522	0.129763326242515
RNPEP	57.1780793082125	-0.354873274553598	0.132216154611023	-2.68403869101795	0.00727386878491492	0.129763326242515
MED16	17.0033746824246	-0.549844368109989	0.204908233701084	-2.68336883383657	0.00728845592535211	0.129864602826414
PDE7A	235.81751251655	0.475385754131157	0.177287253751906	2.68144349957842	0.00733052921355823	0.130454778128951
HR	127.488588989811	-0.864413851186121	0.322477472454169	-2.68054027032531	0.00735034198029708	0.130647846783939
CDYL2	54.5598537614079	0.460144450844849	0.171841729888746	2.67772240853696	0.00741246222699188	0.130794959998071
CSTF2T	65.5410536538481	0.333736028760643	0.124578533740926	2.67892082800302	0.00738598554217883	0.130794959998071
ELOVL4	17.5159363632381	-1.12600662187288	0.420319169020112	-2.67893235632802	0.00738573125935339	0.130794959998071
FNDC3A	199.753328616598	0.317400219359469	0.118511776728203	2.67821669813795	0.00740153158728459	0.130794959998071
SMURF2	88.0911886026635	0.27611851417243	0.103047548363669	2.67952531192658	0.00737266289094086	0.130794959998071
TBC1D17	35.1718335043955	0.44617379601939	0.166616785923784	2.67784421326842	0.00740976731345297	0.130794959998071
GEM	90.2796133594363	0.913517879657472	0.34144321100275	2.67546066291567	0.00746266303034262	0.131484274391841
IL11RA	39.5904790349444	0.717726589711669	0.268293905215065	2.67515055601557	0.0074695697561883	0.131484274391841
STARD13	56.5700198241293	0.571657154088555	0.213747396693331	2.67445200705171	0.00748514890023148	0.131599572039655
CDH26	21.6677054515368	-1.19795725773531	0.448467483323128	-2.67122434130227	0.00755751180756368	0.132552027190422
PAIP1	85.8122611034234	-0.45010377779658	0.168483036761561	-2.67150798352223	0.00755112762321652	0.132552027190422
HAL	5.09772778043538	-1.39089619647745	0.520953726356441	-2.66990353674097	0.00758730409540997	0.132720253180095
RANBP1	45.355495684993	-0.494519444346463	0.185241811279621	-2.669588690212	0.00759442134834986	0.132720253180095
SYNPO	140.43883073085	0.652713809989909	0.24443943054372	2.67024762959905	0.00757953255477292	0.132720253180095
ELOVL1	49.322976156542	-0.42774354492224	0.160291575365595	-2.66853416311267	0.00761830304129325	0.132802762153175
RAB11A	182.012097655156	-0.389232233094605	0.145846031915541	-2.66878863951546	0.00761253380370373	0.132802762153175
SNHG17	55.1206975351653	-0.421427824160142	0.157946161930504	-2.6681738828549	0.00762647766190102	0.132802762153175
IL36A	6.58551160240547	-1.92833062704269	0.723061642787318	-2.66689658658867	0.00765552241293636	0.133149450081799
ATG10	17.7738191237849	0.426774793618338	0.160112846447566	2.66546253525071	0.007688249767732	0.133559285297609
BHLHE41	59.6118353910671	0.82559259516148	0.309807056843513	2.6648605218134	0.00770202600979805	0.133639320348579
SDC3	61.9365680948664	0.547004484752726	0.2053636875888	2.66358912412984	0.00773119290140636	0.133985893624254
SLC16A2	24.891260429513	0.870552914139386	0.326892659604169	2.66311551685966	0.00774208311278488	0.134015274784845
SHE	18.7863217329273	0.817990809552765	0.307203195161809	2.66270280529444	0.00775158428374715	0.134020570504881
DZIP1	60.0840620277686	0.611872551351187	0.229845877915356	2.6620993028055	0.00776549652638989	0.134078694362283
LRCH1	83.0139654934473	0.312318437865356	0.11733534251308	2.661759289027	0.00777334454450283	0.134078694362283
ZBTB10	83.5507293065811	0.644376012082255	0.242163482293451	2.66091322266917	0.00779290385257047	0.134257179256755
BTN2A1	48.7206227619636	0.39251070569839	0.147687905415238	2.65770378823378	0.00786750086078207	0.135382320006964
CASP4LP	10.6276960694927	0.769592062907122	0.289735475123706	2.65618858918997	0.00790294045916992	0.135575447374051
COG1	48.5084172267495	0.344468186346386	0.129673172909189	2.65643369880075	0.0078971978152523	0.135575447374051
OR7E128P	6.26239736245768	0.90951423854243	0.342433567142812	2.65603120082885	0.00790662986400985	0.135575447374051
GLOD4	61.7490692034746	-0.289503459870754	0.109038223847621	-2.65506397348631	0.00792933692557152	0.135805036063696
CALML3	122.675210507767	-0.876006554777624	0.330096978007271	-2.65378544228396	0.00795944191723805	0.136160640779043
DYRK3	28.9963262957335	0.780706419179383	0.29428435858066	2.65289811169288	0.00798039561578903	0.136359045838365
SLC2A3	151.358356161716	0.875778986635681	0.33025081455426	2.65186018637902	0.0080049681777326	0.136618748466572
RSAD1	33.619330681683	0.371600917884584	0.140257871523564	2.64941221371774	0.00806319170346371	0.137451484301735
DNHD1	83.3892126149017	0.449712378699759	0.169818424132721	2.64819545344673	0.00809227241830075	0.137625286460599
RUNX2	111.212753117762	0.572863970414448	0.216290702162969	2.6485834327858	0.00808298948623496	0.137625286460599
HAUS7	13.8813031548297	0.645447789399509	0.24386369165452	2.64675641142146	0.00812678685426953	0.137652861305135
NARS1	152.057222820461	-0.330130531243543	0.124713582434437	-2.64710967963009	0.00811830177729001	0.137652861305135
NRCAM	37.4459933844086	-1.16624705068338	0.440731775893853	-2.64616057763953	0.00814111605111671	0.137652861305135
ZNF331	51.3187698313786	0.656607744613436	0.248103062279582	2.64651205261432	0.00813266070223292	0.137652861305135
ZNF713	16.747220916391	0.976725473630838	0.369079614279974	2.64638152810553	0.00813579978096816	0.137652861305135
TMEM106B	149.438606830951	-0.425318986025323	0.160755157128676	-2.64575640136309	0.00815084894854419	0.137657732821589
PPP3CB	113.884841308457	0.278812293298198	0.105409742253937	2.64503344127838	0.00816828440126282	0.137792529106951
ANKRD39	34.4053683689448	0.52153251870866	0.197259741576733	2.64388726528766	0.00819599486656028	0.137848957737061
CYP27A1	10.688484514669	0.992578789454149	0.375474227940989	2.6435337383799	0.00820455885199842	0.137848957737061
LMO7	257.504047239069	-0.568782591168876	0.215198409980062	-2.64306130896401	0.00821601568310297	0.137848957737061
NET1	215.792537323466	-0.549008548948975	0.207726319685442	-2.6429416829814	0.00821891898960588	0.137848957737061
THBS1	718.094086433057	0.617426621171175	0.233608711402502	2.64299485008229	0.00821762851789357	0.137848957737061
CXCL3	9.13771257583219	1.03243997882027	0.390723916167525	2.6423772287786	0.00823263060727352	0.137920219656335
CHL1	49.8455282415482	-1.26210843722648	0.47782823384543	-2.64134336949782	0.00825779801837374	0.138183015060617
GTF2H3	59.8167385232612	-0.372874969321548	0.1412045132587	-2.64067316770821	0.0082741496104506	0.138297856160915
DGUOK	16.8504494552606	-0.418743387185303	0.158623728649513	-2.63985338606267	0.00829419004074546	0.138355853509128
GRAMD2B	27.4183879931749	0.446505024087142	0.169146405935859	2.63975472382463	0.00829660486908942	0.138355853509128
IAH1	75.8362135568902	-0.420164034057506	0.159194833061884	-2.63930697985766	0.00830757162717392	0.138380407389783
IMMT	88.681127882575	-0.333336194030534	0.126359784212608	-2.63799274514174	0.00833983660416121	0.138759267700513
ATP11C	80.7274727154969	0.435549642723641	0.165146180266217	2.63735826055155	0.00835545353628884	0.138860587561471
TOMM7	37.4968771322229	-0.489358471950052	0.185576410436479	-2.63696485344809	0.00836514982406986	0.138863392580659
CNTN1	40.7735172735953	-1.02359723900065	0.388351179901114	-2.63575158767713	0.00839511655106193	0.139044117876963
TCAM1P	5.79633722416772	2.04929699731912	0.777495757691536	2.63576614669087	0.00839475638621795	0.139044117876963
GFOD2	83.6631658539169	-0.444274666798919	0.168642842413838	-2.63441163846551	0.00842832381112726	0.139435663504177
NCKAP1	525.285857928091	-0.41363693519611	0.157117554751834	-2.63265894030394	0.00847193732410556	0.139998284012289
PLCH1	11.3228737508422	1.24139581557331	0.471609977599767	2.63225095849609	0.00848211830888353	0.140007785223077
CES3	5.62714087875296	-1.30876665950943	0.497394241324002	-2.63124610374591	0.00850724063692258	0.14026361118003
GRAMD2A	6.67001405611138	1.04280745114182	0.396382025575828	2.63081417384383	0.00851805972738535	0.140283300030103
BZW1	310.446459900136	-0.395860601094089	0.15050930882809	-2.63014031607995	0.00853496325858851	0.140403035546194
IGFBP7	117.376190018479	0.612908951564789	0.233127749489096	2.62906905294625	0.00856189733488594	0.140602129817071
WWTR1	142.086854078597	0.478148331725806	0.181882084363112	2.62889186364955	0.0085663596073797	0.140602129817071
DENND2C	125.822322246011	-0.706423822296662	0.268872707885605	-2.62735414037343	0.0086051724886047	0.141080302611264
ANKRD18A	17.9832375272639	-1.08974684412057	0.41509389477498	-2.62530202886099	0.00865721363207231	0.141774032233094
ARMCX4	41.1975966313893	0.542746532787471	0.206822788827695	2.6242104937461	0.00868500919971836	0.142007814032259
SALL4	25.8799458025617	0.853066411980177	0.325104428430722	2.62397659760565	0.00869097565123668	0.142007814032259
CYP2D6	10.1622685764184	0.66333047019928	0.252902233341816	2.62287312149885	0.00871917363625694	0.142309020994899
KLK6	26.7764112924877	-1.85920460157235	0.709052782519198	-2.62209619284868	0.0087390761178166	0.142449114576145
PHF21A	114.156685578843	0.321486721287437	0.122639564770865	2.62139483198664	0.00875707764392632	0.142449114576145
PLA2G4D	20.0239765922794	-1.87341517664395	0.714622791729072	-2.62154411855674	0.00875324319665915	0.142449114576145
CCDC51	7.68771159895748	-0.6324649774699	0.241433925979585	-2.61961932194807	0.00880279709141109	0.142873906021511
TGM1	97.1865885934014	-1.19674732611208	0.456794225365575	-2.61988278234979	0.00879599952984078	0.142873906021511
GASK1B	146.328597085292	0.711038299223359	0.271615059372084	2.61781618761171	0.00884944601388149	0.143471274362984
FGF1	9.65724571173949	0.693963819546551	0.265147555417099	2.61727406256825	0.00886351445626778	0.143482151655254
NMT2	21.0313526656212	0.447262481377596	0.170904483502291	2.61703187775995	0.00886980573868841	0.143482151655254
SNX18P3	12.3504103499675	-1.12649914066707	0.430545202158716	-2.61644801758073	0.00888498919278327	0.143568422932169
UHRF1BP1L	86.464927867513	0.302522148099064	0.115641650132577	2.61603105587163	0.00889584660961946	0.143584678112075
CACNA2D3	7.15564119504457	-0.973393778053917	0.37218728604138	-2.61533323291891	0.00891404398996781	0.143589049586883
MRPL35	55.7306002594918	-0.392133880309516	0.149940390837977	-2.61526516049467	0.00891582091774472	0.143589049586883
FETUB	5.07584474846588	-2.04083029605099	0.780833509991897	-2.6136561378778	0.00895791424527391	0.144107726407138
ARAP2	271.857130647559	-0.509384944948231	0.194945500470307	-2.61296076964761	0.0089761604985757	0.144234711277087
PLXDC2	289.482995127591	0.570611526243392	0.218407407263535	2.61260152937432	0.00898559985177321	0.144234711277087
LINC01133	15.978351421104	-1.06062815221766	0.406048553071096	-2.61207223667155	0.00899952363375863	0.144299292587494
ELP5	22.9591592234307	-0.492514182692823	0.188693680979099	-2.61012546968851	0.00905090195273798	0.144618311030333
KLK12	9.64018670067942	-1.6943007168654	0.649203279321092	-2.60981540117485	0.00905910929473028	0.144618311030333
MT-ND5	2106.40713577121	-0.563257799825199	0.215778699170438	-2.61034940886494	0.00904497853622557	0.144618311030333
STOX2	82.2292574596168	-0.566951757407221	0.217198193919003	-2.6102968315595	0.00904636894783224	0.144618311030333
GSDMB	80.7549442663402	0.424477327204958	0.162708564484283	2.60881981566473	0.00908550683179808	0.144881030714942
AACS	135.061206507131	-0.467592937205459	0.179299469724505	-2.60788800950677	0.00911027547828319	0.14511722961309
CLEC1A	9.19877227995308	1.02037788480987	0.391438792319944	2.60673674870695	0.0091409607568755	0.145389923281999
TXNRD2	22.8297735280404	0.463540260043912	0.177840276135764	2.60649763999492	0.0091473454305038	0.145389923281999
FAM217B	51.5339029175617	-0.498180386599612	0.191158013457484	-2.60611824526213	0.0091574841865282	0.145392518538833
TYK2	121.584318636819	0.439251769310482	0.168585347152801	2.60551570304836	0.00917360684128733	0.145490010567751
GEN1	180.508648074358	-0.460927420353595	0.1770424362913	-2.60348552589505	0.00922811640956798	0.145697745828809
GLRX3	83.7930753294389	-0.258235671198639	0.099170648229897	-2.60395263929301	0.00921554903394601	0.145697745828809
POU2F2	24.2882483902365	0.654329321553615	0.251260636081754	2.60418556506683	0.00920928802997196	0.145697745828809
PPM1G	77.8624332664539	-0.290866092722528	0.111720935745323	-2.60350569731694	0.0092275733950416	0.145697745828809
SCYL2	162.729973700518	-0.241945186867861	0.0929426197287452	-2.60316728293201	0.00923668728273207	0.145697745828809
SLC25A25	39.6765226338547	-0.608990682363336	0.234204198690847	-2.60025518657423	0.00931544596399723	0.146781216135416
ALDOC	12.6540603364215	-0.925065543821818	0.355842351110217	-2.59964993187473	0.00933189030556706	0.146881534777149
PPP2R1B	91.9234511782854	-0.247604878912357	0.0952720103184769	-2.59892572944203	0.00935160040402163	0.147032983698614
STARD13-AS	34.5921612775414	0.619674219183195	0.238545275145668	2.5977216224668	0.00938445394410002	0.147390534736269
SSH1	205.300097695121	0.285800404206795	0.110044775680006	2.59712832745338	0.00940067957667949	0.147486442228314
BIRC3	378.684302226629	0.828646811937259	0.319206407874604	2.59595920224378	0.00943272647098172	0.147830094961891
LGR5	26.62769100999	1.2410273168906	0.478317060407245	2.59457046301877	0.0094709198018071	0.148269233202297
BTN3A1	141.676807220418	0.538152235616984	0.207604209770748	2.59220290480262	0.0095363508672821	0.148413740626722
CADPS	7.49345898075061	1.18775007464784	0.457949239433915	2.59362822856973	0.00949691176232398	0.148413740626722
FAM153A	5.80748584151514	-1.48123617491586	0.571191427233517	-2.59323950656964	0.0095076533564407	0.148413740626722
FBXO32	233.224415697613	0.629624161686842	0.242908089044712	2.59202632634827	0.00954124699603692	0.148413740626722
NDUFAB1	16.5852076276148	-0.496814919321376	0.191607408874018	-2.59287948331911	0.00951761157822852	0.148413740626722
RBPJ	223.526450213993	0.309126957055806	0.119243755412545	2.59239535006529	0.00953101733872852	0.148413740626722
COL21A1	7.68145903974942	1.06480566070745	0.411061475137358	2.59038057592637	0.00958698791925112	0.148885338668423
ZNF627	25.9146761565772	0.441682735212029	0.17052065214246	2.59020083293505	0.00959199540374952	0.148885338668423
RASA2	143.753275846064	0.28828208431893	0.11133751305384	2.58926283165247	0.00961816516756074	0.14897423731902
ZNF227	47.6530314842042	0.464866681106963	0.179512117734478	2.58961170406647	0.00960842437706952	0.14897423731902
CYP27C1	33.1040497082112	0.853061706601676	0.329583167448635	2.58830483730521	0.0096449584143947	0.149072395429271
JAZF1	43.6949877000565	0.366387213006169	0.141545818139857	2.58847077095667	0.00964031281242033	0.149072395429271
VDR	76.8369372422301	0.511350818406688	0.197667467419439	2.58692452067306	0.0096836802021025	0.149512329391572
IGF2BP3	99.2871302798752	-1.290335002789	0.499031164535521	-2.58568020293881	0.00971870553914528	0.149894320881526
BMF	49.7673925312207	0.601513639236653	0.232731899381821	2.58457753678969	0.00974983795530118	0.149955157228243
KIAA2026	193.374434226857	0.339074352332816	0.131221115109605	2.58399230984737	0.00976639719363458	0.149955157228243
LAD1	192.008619853298	-0.517377242376617	0.200160713860318	-2.58480913860883	0.0097432916001101	0.149955157228243
MTCO2P12	15.9574386568064	-0.675826947953802	0.261600460184031	-2.58343180083999	0.0097822805222092	0.149955157228243
NR2F6	17.1658297136243	-0.589623593396659	0.228264812009256	-2.58306827148089	0.00979259427642778	0.149955157228243
PHLDB1	257.802603776026	0.567771876562335	0.219733899467396	2.58390661585915	0.00976882404312414	0.149955157228243
SERPINB11	9.8089684126431	-1.66109597736124	0.643089077793899	-2.58299516306448	0.00979466961792707	0.149955157228243
CLINT1	198.522996317356	-0.343764377912856	0.133144177901413	-2.58189568129217	0.00982592810686551	0.150118346077112
KCMF1	105.637107892736	-0.309089816983182	0.119708374783298	-2.58202333414611	0.00982229435494155	0.150118346077112
SPOCK2	58.1513884739877	0.880214985577847	0.341101059299563	2.58051085325074	0.00986542552078815	0.150563954937683
EXOSC6	81.6826647312485	-0.327426617626079	0.126966727798544	-2.57883796253772	0.00991332753990399	0.151010234184196
MED13L	491.123803858828	0.25565582114383	0.0991388159951384	2.57876613289761	0.00991538896152834	0.151010234184196
CDKN2A	15.7806937956362	1.62736959747307	0.631300351818395	2.57780562419395	0.00994299108956305	0.151053672390189
NFATC4	54.3971001345419	0.636459520326557	0.246916796257249	2.5776274841322	0.00994811781655666	0.151053672390189
PLXDC1	114.151995526637	0.60239736541477	0.233706085442905	2.57758527884777	0.00994933279551158	0.151053672390189
STX19	7.52062040945233	-0.657744489053046	0.255231740011483	-2.57704817207865	0.00996480623330952	0.151131166337655
CHAC2	5.55758174611979	-0.648519380173526	0.252054655895279	-2.57293156466416	0.0100841145300709	0.152082110978314
GPR137C	6.23689320413768	0.845562835082253	0.328622759526035	2.57305013292989	0.010080660448577	0.152082110978314
HPS5	75.1453481696621	-0.346374116100064	0.134633129347858	-2.57272573086467	0.0100901132978408	0.152082110978314
PATZ1	33.4419126000363	0.475411840152232	0.184666510215878	2.57443452847226	0.0100404087100595	0.152082110978314
PLA2R1	352.289484433403	-0.659053487063962	0.256091722918237	-2.57350561569841	0.0100674013092804	0.152082110978314
PML	295.322918747695	0.525744592817308	0.204284230633073	2.57359362094682	0.0100648412605746	0.152082110978314
EXT1	232.015813640791	0.499270197537953	0.194181015112767	2.57115865445451	0.010135888060423	0.15246780592359
XYLT1	76.0411890155156	0.458710905955601	0.178408047554567	2.57113349001424	0.0101366246270984	0.15246780592359
GOT2	81.6042062526069	-0.423558847514032	0.164835248087112	-2.56958904378383	0.0101819221061822	0.152991252265573
ATP13A3	151.549940018753	0.508283237945202	0.197973459799674	2.56743120244262	0.0102455117884641	0.153377251562271
CADPS2	29.535267379449	0.514011239851031	0.200227456916381	2.56713663434128	0.0102542198179467	0.153377251562271
TJP1	330.926042646171	-0.358589902501312	0.139642759013862	-2.56790903469413	0.0102314000987125	0.153377251562271
TMC8	44.1869879327191	0.731873244302656	0.285115775502982	2.56693353081406	0.0102602278060524	0.153377251562271
ZNF445	145.87353533884	0.266447089831471	0.103768585887277	2.56770473986136	0.0102374313636395	0.153377251562271
CBR3	6.1876067483279	-0.877432442532311	0.342331640374256	-2.56310647059399	0.0103740230207958	0.154425431423223
KLF3	304.009896192338	-0.391747235602984	0.1528373622241	-2.56316407128631	0.0103723020095931	0.154425431423223
MRPS33	14.7755010147477	-0.659653693896516	0.25732340884441	-2.56351995669144	0.0103616743890926	0.154425431423223
PAX5	11.1040537898902	1.18512452694436	0.462222392050936	2.56397039028296	0.0103482372198276	0.154425431423223
SNCAIP	28.9658519163543	0.878348166668881	0.342777877029459	2.56244123535836	0.0103939175455357	0.154425431423223
ZBED1	77.9209184438378	0.609936272223645	0.238006891992257	2.56268323626313	0.0103866763413279	0.154425431423223
CDKAL1	52.0388420360335	0.372741393488764	0.145508908469129	2.5616396783558	0.0104179340008714	0.154624631428413
SLC36A4	57.3162525221513	0.492757961338679	0.192496993399959	2.55982159843326	0.0104725908725833	0.155119930861688
WDR12	48.9195905014858	-0.424393270361725	0.16578864085684	-2.55984528353902	0.0104718771911397	0.155119930861688
ARHGAP22	7.33061276779087	0.77813859821244	0.304442246583459	2.55594815418997	0.0105898896071678	0.155121405036916
BEST1	26.5583540048891	0.621483907425475	0.242986300904949	2.55769113366019	0.0105369634717811	0.155121405036916
CARMIL2	9.03303231814307	0.977809679703795	0.382245981450701	2.55806398799226	0.0105256722263585	0.155121405036916
DHRS3	36.6503652005388	-0.507711306150906	0.198675592172094	-2.55547901279752	0.0106041755628865	0.155121405036916
FGF7	21.8071892290677	0.925478195114417	0.36217313734935	2.55534742827077	0.0106081855567925	0.155121405036916
GOLM1	105.494210314674	0.462506717642358	0.180887990362689	2.55686801934727	0.0105619282129567	0.155121405036916
GPR132	22.8314713518554	0.743566105254941	0.290985181355172	2.55534010973347	0.0106084086263238	0.155121405036916
KLK13	64.2901075630326	-1.55449372296175	0.608067125722958	-2.55645085419401	0.0105746007491075	0.155121405036916
LURAP1	4.3199950665265	1.15423114096867	0.451688834929716	2.55536788096229	0.0106075621794365	0.155121405036916
PGR	6.58966493208333	1.00021792336827	0.391435889710407	2.55525349019032	0.0106110491129884	0.155121405036916
PRKCH-AS1	40.0342430665858	-0.649433219400908	0.253946196605441	-2.55736541079187	0.010546836238823	0.155121405036916
TRBC1	6.92529746083572	0.903482018054666	0.353531714152269	2.55558973038987	0.0106008025261945	0.155121405036916
ZNF175	27.9863419580983	0.410258426478863	0.160494929372413	2.5562080252822	0.0105819835691666	0.155121405036916
TMEM40	24.5755355476628	-0.833591181466588	0.326284694163068	-2.55479707255279	0.0106249720811649	0.155169306696371
ADAM17	113.970861213997	-0.313611938492754	0.122791405943802	-2.55402188843969	0.0106486562171216	0.155281611087753
SUCLG1	35.3307107022777	-0.304320914413631	0.1191779513669	-2.55350013088201	0.0106646238558381	0.155281611087753
TRIM8	63.7039925918523	0.414339246279577	0.162242152594497	2.55383227881082	0.0106544564858856	0.155281611087753
MRPS34	16.4407584204239	-0.500516722775881	0.1961010367396	-2.5523410334669	0.0107001725739756	0.155488549616844
ZNF45	31.2534091100166	0.426856019554576	0.167219384081844	2.55267068407366	0.0106900517111571	0.155488549616844
ZNF391	13.0823958554742	0.626635968240949	0.245714879271029	2.55025650094944	0.0107643689551986	0.156265615061772
GRIP2	16.2472666707681	0.697669539271805	0.273774418082775	2.54833721922428	0.0108237787164964	0.156839429435156
PI3	188.509815084294	-1.52473696295042	0.598338617523634	-2.54828439665303	0.010825417908183	0.156839429435156
ANKRD33B	55.1427165040128	0.788868489604669	0.310024530130969	2.54453571551714	0.0109423120940906	0.157437511126723
CEACAM6	77.144052521594	-1.25318530478513	0.492296611290732	-2.54558994728697	0.0109093254058474	0.157437511126723
CHRFAM7A	4.38770469562475	1.2328178416021	0.484477308523914	2.54463484648682	0.0109392065360409	0.157437511126723
DARS1	91.4730946662537	-0.371129361107682	0.145759987304454	-2.54616762783117	0.0108912874111948	0.157437511126723
MT-ATP6	1252.01048643108	-0.586028541430741	0.230170005862665	-2.54606823871049	0.0108943889334539	0.157437511126723
PSMC1P10	14.6285350629554	-0.930987745002637	0.365794554173597	-2.54511100392384	0.0109243004715053	0.157437511126723
TPM2	39.8244872451233	0.721553160143649	0.283531953086329	2.54487422771695	0.0109317104710153	0.157437511126723
PPP1CB	637.011514265412	-0.340893153973626	0.134034664460895	-2.54332082931489	0.0109804355276431	0.157830224670018
MYH7	16.3359911415054	1.75788252934773	0.691370355241913	2.54260616762001	0.0110029168840845	0.157842040930641
SEC61G	50.5734963872079	-0.805724817886543	0.316857792514664	-2.5428594054516	0.0109949460212833	0.157842040930641
BOD1L1	357.814826055356	0.339703389546279	0.133633050995797	2.5420611668663	0.0110200886351684	0.157924393688629
NFIX	79.2716099515014	0.525346521139054	0.206688030984599	2.54173654195873	0.0110303281492298	0.157924393688629
BRI3BP	82.0325226667364	-0.447472766828418	0.17619176775347	-2.5396916810241	0.0110950229321402	0.158461167596057
RAB27B	136.558146403725	-0.781297069446996	0.307598448277702	-2.53999028220597	0.0110855548969844	0.158461167596057
TMLHE	32.3068584051297	0.462509990619735	0.182138156910878	2.53933606479858	0.0111063081695975	0.158461167596057
TNFRSF19	47.7018816312123	0.943517224206726	0.371583636585792	2.53917861635676	0.0111113079439568	0.158461167596057
PELI3	15.8317088255389	0.470157897875461	0.185271040133009	2.53767613944374	0.01115911975412	0.158987458862463
SF3B6	30.1410695023429	-0.390297167829469	0.153824598087485	-2.53728709635565	0.0111715296263678	0.159008832328428
ARHGAP32	320.394452486951	-0.548296912224826	0.21638877255748	-2.53385102075562	0.0112816684252065	0.159463788744112
BRIX1	67.0951040983225	-0.51235903151652	0.202364176418302	-2.53186626499265	0.0113457254838864	0.159463788744112
COL4A3	16.1097846852152	0.845651111998876	0.333653190305867	2.53452128308334	0.0112601086743052	0.159463788744112
HIVEP3	159.769150392557	0.652234736165529	0.257429953596064	2.53363964470489	0.0112884751749555	0.159463788744112
JPH2	11.7084120861614	1.3549313749383	0.534953642046705	2.53280147744092	0.0113155018212728	0.159463788744112
LINC01152	3.42984069203829	1.44648025943349	0.571107003579893	2.53276575206828	0.0113166550589782	0.159463788744112
MOB4	72.4673380317764	-0.375562717781936	0.148329378917564	-2.53195098990241	0.0113429844432227	0.159463788744112
PEX5L	9.95411085614989	0.928744324624173	0.366395975889711	2.53481038477272	0.0112508206885197	0.159463788744112
POLB	29.6382235542971	-0.50560544211198	0.199609423517095	-2.53297381057101	0.0113099402640117	0.159463788744112
RAB42	4.15938983260198	0.892264364111865	0.351932859687784	2.53532553028277	0.0112342874412883	0.159463788744112
RGPD6	195.652044759514	0.594857433393014	0.234736513953148	2.53414955932993	0.0112720610689268	0.159463788744112
SFRP1	60.5136660295055	1.05651612593668	0.417224314251255	2.53224965527881	0.01133332663771	0.159463788744112
TGFBRAP1	63.4194279995491	0.253209310578536	0.0999559091532037	2.5332100195341	0.0113023212407167	0.159463788744112
BLMH	46.7232743856321	-0.599565033805898	0.236902267331958	-2.53085392790167	0.0113785223772888	0.159697254218405
GRAP2	19.6253093921589	0.886778047930211	0.350514771816877	2.52993060273506	0.0114085088927727	0.159697254218405
MIR3936HG	7.47765711513213	0.702039587808979	0.277498344051666	2.52988748530431	0.011409910915646	0.159697254218405
PDK3	70.5065041635072	0.584871369716482	0.231204993423007	2.5296658219073	0.0114171210219951	0.159697254218405
THBS1-IT1	61.7941807439159	0.805124257172177	0.318148275172377	2.53065730667862	0.0113849021075084	0.159697254218405
MSL3	70.7921943132039	0.321210423751753	0.126997425385239	2.52926720976729	0.0114300969651898	0.15972546813772
C17orf80	47.3651219340994	0.393908389072833	0.155775278185066	2.52869642514686	0.0114487003984107	0.159832191864786
OXLD1	11.9163326776628	-0.468687497143123	0.185474018009063	-2.52697117458372	0.0115050945258044	0.160231631555766
TRIM7	23.9371226431755	-0.698810236196804	0.276558007439705	-2.52681252177866	0.0115102928465789	0.160231631555766
VAMP8	40.6694029757203	-0.423238348688771	0.167459803653216	-2.52740263308342	0.011490968156775	0.160231631555766
ZNF487	14.3066925569071	0.464450193106524	0.183972201537109	2.52456724019167	0.0115840841814186	0.161104987542152
BICRAL	90.5149147988345	0.266897070643034	0.105763769496792	2.52352078516954	0.011618619183578	0.161346320460519
CEP170	185.887889039749	0.33021066567652	0.130878298487562	2.52303605328351	0.0116346471906694	0.161346320460519
CRY2	65.41158524803	0.344023458985105	0.136335244061002	2.52336408941458	0.0116237982967767	0.161346320460519
SGCD	55.3685028293612	0.930079624803087	0.368844312758287	2.52160489570186	0.0116820839627575	0.161850165168431
SZT2	247.487799625948	0.337694650782889	0.134097846871331	2.51827049174706	0.011793271394762	0.163102151953458
TLCD5	15.2826238403212	0.602869093775426	0.239402498028773	2.51822390634775	0.011794831434576	0.163102151953458
RNF170	51.0671523615293	-0.437935977928343	0.174025418208859	-2.51650582102178	0.0118524942282878	0.163744173817341
MB21D2	18.7337335989844	0.624420081450357	0.24816692753691	2.51612931524684	0.0118651639497825	0.16376398159856
HOOK3	325.388126645213	-0.328813769530506	0.13076069671936	-2.51462234279931	0.0119159950962568	0.164309960764373
HTR2B	20.3783505004904	-0.456190805350541	0.181559563225824	-2.5126233906122	0.0119837189180302	0.165087621200652
BUD23	62.2469728964196	-0.404847206021822	0.16121191233423	-2.5112735167019	0.0120296449912997	0.16511718593279
PYCR2	57.376130403763	-0.60851299034107	0.242348920043923	-2.51089623271597	0.0120425089980484	0.16511718593279
RSBN1	59.8930640470182	0.312007339814799	0.124251648398395	2.51109215721944	0.0120358271665194	0.16511718593279
SQLE	160.348584539774	-0.477818013088562	0.190197593068992	-2.51221903168479	0.0119974598818338	0.16511718593279
ZNF770	251.364353115184	-0.349984531607351	0.139334782214018	-2.51182458569301	0.0120108774395427	0.16511718593279
TSNARE1	19.7202092836744	0.714761068042296	0.284751815289662	2.51011944319024	0.0120690330889719	0.165325335781734
CYRIA	34.7018203651603	0.439805429437417	0.175291818101709	2.50899006126019	0.0121076890965836	0.165699125429771
SNX1	209.149374168249	0.225291039483135	0.0898235156080889	2.50815210201867	0.0121364412834101	0.165936802725799
WFDC5	10.5237457056654	-1.36197507852166	0.543185605610348	-2.5073843350309	0.0121628381244154	0.166141860977839
CEMIP2	188.980734646473	0.422521688109898	0.168544298438754	2.50688805271829	0.0121799280253041	0.166160995024762
ESR1	31.6022425687619	0.600015156103478	0.239366311463963	2.50668171487369	0.0121870397037029	0.166160995024762
DVL2	45.7369463212283	-0.479820602125068	0.191528224120199	-2.50522138096964	0.0122374771018277	0.166173930378402
FHIP1A	74.4905855267685	-0.435684836870698	0.173888702203136	-2.50553849301683	0.0122265089089486	0.166173930378402
LINC00954	9.43911589805032	0.871339391059733	0.347899003727842	2.50457570077255	0.0122598366785775	0.166173930378402
MMP7	36.7693695128702	1.3581036316897	0.542176159947134	2.50491211532083	0.0122481823015042	0.166173930378402
PDIA4	97.3770672414463	-0.417405295534128	0.166694245907894	-2.50401741980202	0.0122791988348226	0.166173930378402
SCHIP1	45.4657439785743	0.563131623380879	0.224873530773836	2.50421479772665	0.0122723503310375	0.166173930378402
TRIM38	190.833405569031	0.408130471480315	0.162983192438826	2.50412613333429	0.0122754263375184	0.166173930378402
ZNF70	39.4564221270832	0.385207658311529	0.153708471883051	2.5060925633599	0.0122073657649467	0.166173930378402
PLEKHA6	15.682420740769	0.796752702265024	0.318539734438715	2.50126629781037	0.0123750087592475	0.167160104417083
WHAMMP1	30.6404693263074	0.439730212705408	0.175798831705595	2.50132613760376	0.0123729177681882	0.167160104417083
ABL2	340.518669595529	0.380733784887184	0.152249329911755	2.50072552114259	0.0123939194010453	0.167260532657625
TGIF2-RAB5IF	9.31852224120433	-1.37202755421056	0.548914185078796	-2.49953014789299	0.0124358117464859	0.167670634787263
TMEM184A	72.1273856529556	-0.757076520073481	0.302987751895697	-2.49870338103338	0.0124648594445545	0.167902076512685
VAV1	13.5695926546094	0.719886759038821	0.288140697082339	2.49838626174041	0.0124760170746647	0.167902076512685
RHCG	106.817895883392	-1.2780920950106	0.511702135522464	-2.49772671694175	0.0124992510469082	0.168059579343807
MORF4L1	218.946965899628	0.243536939379802	0.0975385415544286	2.49682777185984	0.0125309801376981	0.168175907464963
TAF4B	35.2644261894391	0.543561017398743	0.217675374556683	2.49711763907956	0.0125207412266104	0.168175907464963
MIA2	85.5098718684896	-0.335949018550629	0.13460164751836	-2.49587597733383	0.0125646523077401	0.168270827047396
MYO15B	69.6803911141402	0.542686616963279	0.217430160809221	2.49591231935595	0.0125633651460506	0.168270827047396
SDC1	528.836034734764	-0.538024791328886	0.215610845642735	-2.49535124137673	0.0125832504232878	0.168270827047396
ZNF706	229.718335272034	-0.395536990406161	0.158511305702452	-2.4953235269454	0.0125842333778156	0.168270827047396
LRCH2	9.94004870673158	0.826362143192145	0.331237295162721	2.49477385324679	0.0126037428393945	0.168377224458455
MAP3K9	77.1077304242303	-0.847792898356086	0.339928139618589	-2.49403564914437	0.0126299858996389	0.168419070894086
S100A9	515.519353605437	-0.910155013280224	0.364917919675322	-2.49413625422949	0.0126264065572738	0.168419070894086
C12orf57	12.8009765994569	0.847309684890659	0.340199822644022	2.49062353503125	0.0127519156583277	0.16906069781832
CD46	653.831054701192	-0.390492964472492	0.156827725740862	-2.48994852554154	0.0127761597571296	0.16906069781832
CLSTN3	124.793293804878	0.489331634997313	0.196632770637606	2.48855586691168	0.012826308362342	0.16906069781832
GALNT10	138.964042053073	0.418852365889827	0.168093729415075	2.49177864842032	0.0127105222649614	0.16906069781832
GALT	40.6588591328769	0.550886990505558	0.221261251742984	2.48975808536718	0.0127830071091676	0.16906069781832
MAK	12.1111275857435	0.564671734373975	0.226792719860749	2.48981420003554	0.0127809891465925	0.16906069781832
MICA	19.9714353480481	0.526863317584093	0.211662420062146	2.48916797525702	0.0128042453799543	0.16906069781832
NTRK3	7.68536862410632	1.04813623481401	0.420859181779728	2.49046778635469	0.0127575060171159	0.16906069781832
PRR4	13.3806879414576	1.17745041405552	0.472472894147783	2.49210151236153	0.0126989737484554	0.16906069781832
PTK7	210.529850044336	0.483106455339855	0.193976648260776	2.49053924620031	0.0127549408068294	0.16906069781832
RANBP9	103.057492583758	-0.296878271672691	0.119300847047586	-2.48848418950685	0.0128288941191809	0.16906069781832
SKI	153.433616117985	0.337659571580645	0.135683843909081	2.48857610348144	0.0128255784131388	0.16906069781832
VIM	548.869945197023	0.527450167908477	0.211766960170569	2.4907103897777	0.0127487990827353	0.16906069781832
CTSH	61.2026019570954	0.389433553971076	0.156612029129623	2.48661329615207	0.0128965498020862	0.169645499427262
SPRR2E	195.905808042909	-1.45440971381494	0.584881296099865	-2.48667502878499	0.0128943123858356	0.169645499427262
ULK4	26.9815262302987	0.417347232774824	0.167873897534726	2.4860757920301	0.0129160454360757	0.16974874863012
FXYD2	3.30660125931407	1.26276337721064	0.508252747730229	2.4845185448577	0.0129726751071087	0.170339405122621
AMMECR1	123.442587342114	-0.464894973073315	0.187144804778887	-2.48414575880208	0.012986264101574	0.170364355787975
SCARB2	296.087904082524	0.376179560429476	0.151536319038872	2.48243828816364	0.013048666769751	0.171029063101727
ZBTB46	15.520542087828	0.497960003538739	0.200715123679085	2.48092916174521	0.0131040412206955	0.171600539794822
MARS2	36.0988853372016	-0.582002247620125	0.234622025259488	-2.48059510600695	0.0131163267998607	0.171607237978429
FRYL	348.008458691055	0.298373086382517	0.120305838409626	2.48012141660653	0.0131337651528761	0.171681279913156
PLA2G3	6.99909373974715	-1.17879559330803	0.475475900166497	-2.4791910439525	0.0131680754848318	0.171821575820434
UBE2H	309.901427883472	-0.335113332665984	0.135163352848772	-2.47932095204035	0.0131632799718609	0.171821575820434
RAP1GAP2	56.2252626102795	-0.686527606005685	0.276987233588781	-2.47855324272783	0.0131916421178815	0.17197511973893
ARHGEF17	98.4776528959664	0.535335576722949	0.21615340018252	2.47664656799713	0.0132623159094688	0.17274196101922
FSTL1	529.036566952877	0.59816273488391	0.241619883941853	2.47563538697776	0.0132999325322742	0.172922851612754
GPC4	31.9528144615617	0.919495337747602	0.371415615631231	2.47565072401411	0.0132993612803921	0.172922851612754
CDON	19.3535881355925	0.807260489885917	0.326136590157318	2.47522208255296	0.0133153348715803	0.172968810831803
KCTD3	123.839618245803	-0.435556586397731	0.176018743321692	-2.47448980817746	0.0133426627689024	0.173015400228428
TTC37	172.322106762842	0.252802151736794	0.102154138187134	2.4747127842603	0.0133343362340607	0.173015400228428
GTF2I	492.586186557233	-0.286820312078895	0.115956983974496	-2.47350614208782	0.0133794504252287	0.173338213286851
RELCH	155.158209685296	-0.393036159501136	0.158959021983921	-2.47256276866683	0.0134148153790648	0.1734879628659
SMIM19	15.279310864333	-0.526023756723307	0.212734428017757	-2.47267807860136	0.0134104882410516	0.1734879628659
SGPP1	39.0471935572537	0.516762043399264	0.209033231943822	2.47215257877343	0.0134302182305998	0.173533183254426
HELB	119.033371560529	0.417141655707944	0.168804794586474	2.47114814913776	0.0134680011160412	0.173867242042782
PLCL2	37.1112134887977	0.545956466250572	0.220964226620643	2.47079119819645	0.0134814508787498	0.173886855360866
CSPG4P11	37.1519013534329	0.61640200991136	0.249721414554457	2.46835863480559	0.0135734253124695	0.174763846227246
NDUFB2	30.4058648644088	-0.392403728259671	0.158967416305964	-2.4684538339883	0.0135698154656578	0.174763846227246
INPPL1	147.946360771653	0.557777259228617	0.226055202942826	2.46743827156985	0.0136083682317681	0.175059105894104
LINC00672	8.12308757140577	0.836939958176467	0.339488235875738	2.46529885201327	0.0136899016121333	0.17579763523951
PALM2AKAP2	150.585394068186	0.449670504325912	0.182394587088011	2.46537198008476	0.0136871075916288	0.17579763523951
SPINK7	8.69960951581355	-1.52682679926837	0.61946631372031	-2.4647454840583	0.0137110605990303	0.175914355837031
MT-ATP8	67.0348396326506	-0.595340563151568	0.241612758841564	-2.46402783530964	0.0137385441641321	0.176111944760092
PRRT2	14.5941902681625	0.772175784374418	0.313511476241271	2.46299048963735	0.0137783570517461	0.176467094928998
ERG28	25.1764143783143	-0.422754065416585	0.171699075102294	-2.46218021363667	0.0138095259395043	0.176711010156519
MTARC2	6.76004541652785	0.91946208614123	0.373541555194881	2.46147201925509	0.0138368190264739	0.176749901236509
UBN1	154.458701524122	-0.315848404013967	0.128301925700583	-2.46175887298105	0.0138257582435472	0.176749901236509
FMOD	64.8962940271374	0.578129075885606	0.234903036770651	2.46113921656136	0.0138496613443429	0.176759031605778
ALG11	43.6032312166481	0.359045046534859	0.145916841824535	2.46061415560659	0.0138699439982528	0.176863021675008
TIMM8B	14.0374192003824	-0.595978665900849	0.242265722659653	-2.46002058961559	0.01389290452084	0.177000947020317
PSG1	8.42516686711984	1.56237411169685	0.635209382230824	2.45962064699025	0.0139083941551203	0.17704353258592
ATRX	466.667487832215	0.239702617689448	0.0975353101629799	2.45759835375424	0.0139869505349317	0.177733046248151
C6orf89	136.729221194771	0.24055953729094	0.0978718522051913	2.4579031853469	0.0139750842792723	0.177733046248151
THAP12P7	7.62904739995614	0.73340435578104	0.298512075047665	2.45686662981367	0.0140154708405916	0.177785454744667
TUFT1	64.3889691383193	-0.611776636778468	0.248991671789749	-2.45701646316531	0.014009626630413	0.177785454744667
WDR19	59.3358927671851	0.46155437306427	0.187973124922714	2.45542746205895	0.014071714887538	0.178343690857275
WARS2-AS1	25.6122019863052	0.448119630601511	0.182533575551038	2.45499837084062	0.0140885226861174	0.178401579626551
NSDHL	15.5432532185483	-0.478418665730439	0.194975415370071	-2.45373841015998	0.0141379786509914	0.178872429547048
ZG16B	7.29679344365188	1.71205484090433	0.697882918131208	2.45321213118222	0.014158681466408	0.178978995986901
APRT	21.7057361077878	-0.509632105156836	0.207858143353188	-2.45182650501636	0.0142133173550237	0.179387620230823
PRELID3B	81.9093840622947	-0.372059618164438	0.15175155100361	-2.45176814143789	0.0142156227352728	0.179387620230823
CYP3A5	50.207109229922	-0.63911219967115	0.260720251313295	-2.45133316822083	0.0142328147125817	0.179449199338996
MAP7D2	4.56210843164383	1.64907708305083	0.672966923092287	2.45045785530336	0.0142674663799507	0.179730615806207
GGH	26.3438454773878	-0.628849470441598	0.256945053867226	-2.44740835045048	0.0143887714273073	0.181102196505185
JMJD7-PLA2G4B	120.374726906302	-0.430122659250572	0.175803981724067	-2.44660362656444	0.0144209335307562	0.181194057078251
RNF43	67.4543038569592	0.675249772480955	0.275988972405163	2.4466549028983	0.0144188822987612	0.181194057078251
CXXC5	21.786959024985	0.634474449260179	0.259373860501981	2.44617729802164	0.0144379981251601	0.181252215912324
IL18BP	49.7188104124484	0.53598866082716	0.219141024480927	2.44586180107874	0.0144506379412895	0.181254774521768
ASPH	627.720625715633	-0.422611534053045	0.173087924998622	-2.44160032570966	0.0146223248233041	0.181775505797271
ATP7B	16.6769856500118	0.674275164332368	0.275886127997382	2.44403431671913	0.0145240449536943	0.181775505797271
BBLN	14.4139277811797	-0.552361067518105	0.226200832450243	-2.44190554709655	0.0146099685074522	0.181775505797271
CD40	19.1046372249802	0.579000121913106	0.236926904390706	2.44379220419097	0.0145337948364286	0.181775505797271
EIF3B	217.243450177547	-0.327503323581876	0.134067231816437	-2.44282901306033	0.0145726397576603	0.181775505797271
MKRN1	127.615023962498	-0.317976151848152	0.130187791326733	-2.44244217224735	0.01458826656145	0.181775505797271
PSMD7	74.282486818153	-0.376159270956313	0.153990778606159	-2.44273893775396	0.0145762771168888	0.181775505797271
SLC41A3	30.3760602606617	0.414489489597357	0.169694636737666	2.44256092924211	0.01458346768853	0.181775505797271
TRANK1	178.242511118603	0.481771781094043	0.197332038193667	2.44142707643459	0.0146293425934957	0.181775505797271
WIPF2	126.524199769018	-0.208929237138777	0.085564169161132	-2.44178420929125	0.0146148795383619	0.181775505797271
ZNF8-DT	35.8048875526763	0.404307545971715	0.165444422295128	2.44376655533598	0.0145348280549929	0.181775505797271
DMKN	216.636401757077	-1.06220999963721	0.435350241562973	-2.43989757723279	0.0146914266039652	0.182264948387155
PGBD5	22.3365873753941	-0.882801080067351	0.361872943527661	-2.43953325568224	0.0147062490088023	0.182264948387155
TIMP3	357.153460013898	0.772232518712563	0.316541949328989	2.43958982482276	0.0147039466319354	0.182264948387155
CDIPT	40.8211913902761	-0.364703943109548	0.149529713374771	-2.43900650164077	0.0147277032780744	0.182375764892043
SLC35A3	159.82583618018	-0.341724139180719	0.140139349430845	-2.43845958018629	0.0147500081356989	0.182496917298651
MTMR11	30.5251374817304	0.497458380874071	0.204097592876537	2.43735545266815	0.0147951280223428	0.182899907485705
CCL19	9.45270765332093	1.07899799143625	0.442902946660638	2.43619510678714	0.01484267629471	0.183332209318134
TDRP	29.8012984213269	0.937143176398769	0.384752561764101	2.43570353918358	0.0148628601616807	0.183426068464433
ASXL1	244.146392727992	0.256176178444922	0.105256418237661	2.43382952540239	0.0149400295729749	0.183846743407701
EVC	123.255288012797	0.481258238059735	0.197694808851899	2.43434939366701	0.0149185867843005	0.183846743407701
PSMF1	104.097778328658	-0.270990718259571	0.111323942100351	-2.43425370272363	0.0149225316712372	0.183846743407701
SOCS5	106.883046338293	0.371703120124656	0.152734772355969	2.43365092566053	0.0149474024657376	0.183846743407701
ZNF423	14.432613059695	0.663461959767084	0.272658550606904	2.43330699987328	0.0149616093213805	0.183866320285937
EBLN2	21.7547155429696	0.412678655793269	0.169638509651154	2.43269441969222	0.0149869431940019	0.184022491198465
NINJ1	22.3455824970698	0.574003425096243	0.23601184189778	2.43209586637967	0.0150117334643817	0.184171730002831
SLC15A1	26.7608286258092	-1.11370334763214	0.458065235635799	-2.43132039061272	0.0150439050392045	0.184411199282091
KLRG2	9.25687623951576	-1.17956117335921	0.485483999809936	-2.4296602438412	0.015112982528922	0.185102286015999
PIGN	51.4139963694696	-0.39927273600183	0.164674263577017	-2.42462135447834	0.0153243606482668	0.187533632618378
COX8A	32.5349625286143	-0.525041329061147	0.216579808350542	-2.42423951272202	0.0153404842393729	0.187573454520856
ENGASE	74.8749186593913	0.497662156282781	0.205480356583158	2.42194516574812	0.0154376797975474	0.188603673972551
SOX21-AS1	8.96222794759194	-0.855477361856426	0.353417714408838	-2.4205842745811	0.015495587049945	0.189152580613859
SELENOT	117.981722856728	0.314093418242886	0.129792394046642	2.41996783054956	0.0155218801926947	0.189156692147597
ZNF418	10.24478596339	0.781905082681629	0.323103056462267	2.41998664835578	0.0155210769775793	0.189156692147597
ATG9B	25.5418558229326	-0.997472847661835	0.412330865481512	-2.41910788438553	0.0155586249979618	0.189446081324389
NOP58	85.459634240869	-0.371795541405291	0.153777103697731	-2.41775617088031	0.0156165373450345	0.189992514026609
PABPC4L	6.09532281012219	1.18832339208145	0.491643997810614	2.41704037346798	0.0156472814642479	0.190207779267234
BICD1	120.996932809627	0.447590447789746	0.185269816433285	2.41588433780805	0.0156970466498449	0.19049496662905
SEC23B	48.0667384806496	-0.409118202113618	0.169342136083812	-2.4159267833443	0.0156952169891025	0.19049496662905
AFAP1L2	84.1396178116737	0.491912670513717	0.203987414187526	2.41148539714074	0.0158876880642674	0.191855950170365
MBD1	151.158013060315	-0.415018530947457	0.172136428118151	-2.41098607357297	0.0159094559146816	0.191855950170365
MKNK1-AS1	9.30948078439754	-0.520118932676837	0.215706521910859	-2.41123415309518	0.0158986376917659	0.191855950170365
SLC3A2	109.745325110095	-0.390134403055061	0.161682342279755	-2.41296852553026	0.0158231859150078	0.191855950170365
SLCO4A1	14.8250106629689	-0.805115492461282	0.333841976745002	-2.41166644264227	0.0158798019160159	0.191855950170365
STXBP1	51.1379093559079	0.431905065097395	0.179060508592677	2.41206209281961	0.0158625797980483	0.191855950170365
TAB2	215.322230166681	0.28896098793305	0.119812328833398	2.4117800792843	0.0158748537841053	0.191855950170365
THG1L	10.9721518363906	0.483112998083015	0.200389448143261	2.4108704453222	0.0159145004292262	0.191855950170365
DHX36	289.443454584579	0.290444784074478	0.120507694321739	2.41017626060482	0.0159448152102104	0.192062546850262
P3H3	17.3323704056306	0.950761230481743	0.394567255415292	2.40963034167912	0.015968690934523	0.19213621533388
ZFP69B	7.80147467810262	0.818878384578044	0.339863414923957	2.40943375667918	0.0159772962596681	0.19213621533388
CEP85L	53.0729556961323	0.454569620216391	0.189039556717597	2.40462698976525	0.0161889804787112	0.192930818051689
CLDND1	187.2611112125	-0.33389365948456	0.138797567506482	-2.40561607442412	0.0161452220618916	0.192930818051689
CNOT4	84.1296034729341	-0.312494865086522	0.129952979089996	-2.40467642430967	0.0161867909568508	0.192930818051689
METAP1	98.5237196918867	-0.325575607292431	0.135321264790504	-2.40594564199845	0.0161306646639427	0.192930818051689
MRPL19	77.5681135386183	-0.288412619560557	0.119823669512714	-2.40697535581611	0.0160852552704711	0.192930818051689
MYB	9.91339107931226	1.02811916836775	0.427423746030714	2.40538617218958	0.0161553839573146	0.192930818051689
NEDD4	111.270613943264	0.43458756065221	0.180557809124883	2.40691644830286	0.0160878500018652	0.192930818051689
PLIN2	28.063218706127	0.769313760339527	0.319876750402395	2.40503181107021	0.01617105806298	0.192930818051689
POLH	46.3235895366953	0.408211384155455	0.16970567831274	2.40540792867984	0.0161544220591785	0.192930818051689
SDHAF3	8.21822678495157	-0.71957365230463	0.299163983327671	-2.40528169300543	0.0161600038932706	0.192930818051689
SSR3	279.407074666161	0.335765677945293	0.13960211139334	2.40516188898639	0.0161653029029561	0.192930818051689
DHRS9	12.4583324729535	-1.13611970244635	0.47271316520882	-2.4034018640976	0.016243326150112	0.193293771955182
SLC52A3	7.28275616314636	-0.928397804145854	0.386294410939078	-2.40334257461538	0.0162459602500925	0.193293771955182
L3MBTL3	23.2300911678153	0.383332285133295	0.159580472812449	2.40212526242993	0.0163001257612854	0.193464440529914
LPIN2	77.5260322408176	0.455682533981822	0.189694444932212	2.4021922947963	0.0162971389665057	0.193464440529914
RHBDD2	34.9323916407559	-0.512327625229494	0.213274920854146	-2.40219348424874	0.0162970859718195	0.193464440529914
MRPL30	53.8246649368874	-0.246450926143189	0.102611323509228	-2.40179073531806	0.0163150386444848	0.193483879774911
GPX7	12.8266168360144	0.683890838193623	0.284898563439019	2.40047134649735	0.0163739726194529	0.194024919454086
CHRNA7	13.1509688448842	0.887407661997764	0.369959406565754	2.39866224847575	0.0164550847526535	0.194827668781417
ZNF572	10.9554324916563	0.576369968837326	0.240412229238902	2.39742366959452	0.016510820619692	0.195328904652607
FLNA	1216.161686697	0.58035045112553	0.242117450507609	2.39697902777682	0.0165308698464514	0.195346963657892
MT-ND2	1065.57482104926	-0.560729906392513	0.23399390166055	-2.39634410304398	0.0165595361361768	0.195346963657892
RAB29	43.2038935202192	0.364209327946568	0.151994418785513	2.39620198463024	0.0165659586333553	0.195346963657892
UQCR10	18.7297735928302	-0.457752966094148	0.190995231724563	-2.39667222035302	0.0165447164835806	0.195346963657892
NPC2	48.3156602446564	0.409181656497616	0.170784900416876	2.39588895446159	0.0165801125487483	0.195355812771227
NDRG4	46.6449270723598	-0.639623943043942	0.267106315172121	-2.39464178385964	0.0166366098915083	0.195656900503905
PRKD3	178.268082216757	0.265652566707351	0.110943196037002	2.39449174169049	0.0166434182431648	0.195656900503905
SEC14L1P1	6.07292257605655	0.623298923448483	0.260311350525109	2.3944362095281	0.0166459387049635	0.195656900503905
SPDYE5	13.4045568456667	-0.528247145329266	0.220788012574745	-2.39255355926733	0.0167315858799659	0.196505128284047
PHLDB3	19.213879910483	-0.518941104543848	0.21695855462419	-2.39189049467417	0.0167618425915896	0.196701977272479
H2BC3	4.71262056742342	-0.870330122886298	0.363960097969999	-2.39127895541461	0.0167897906890393	0.196713182711212
ZNF37BP	146.12407574273	0.440561147029861	0.184231665526858	2.39134323499689	0.0167868511102163	0.196713182711212
DDR2	154.74501372746	0.565804044981495	0.236728763637732	2.3900942001596	0.0168440518803677	0.196879824436651
NRP1	182.727234638042	0.418148437660335	0.174935462415727	2.39030115384279	0.0168345624251622	0.196879824436651
SERPINB8	37.5569985366901	-0.540119495087986	0.225983515688282	-2.39008360164207	0.0168445379809608	0.196879824436651
SELE	22.0214884518875	1.03241762905311	0.432054327408845	2.3895551173965	0.0168687925111481	0.197002682636476
STRBP	71.7160380484424	-0.438433393174865	0.183501303365584	-2.38926582609273	0.0168820823748171	0.197002682636476
ALDH2	89.6989014967864	0.644671718135932	0.270040415016013	2.38731568420121	0.0169719107081025	0.197456611118282
ELOVL7	36.2734955835086	-0.703309933565677	0.294615761021157	-2.38721082377928	0.0169767526985154	0.197456611118282
KCNB2	3.007026358893	2.22660402473908	0.932823214369951	2.38695177225298	0.0169887197490446	0.197456611118282
PSMD1	137.622030803669	-0.282433103963231	0.118291793042241	-2.38759677826826	0.0169589370058332	0.197456611118282
UQCRC2	119.293897475107	-0.265092124320915	0.111006735911108	-2.38807241871516	0.0169370039727148	0.197456611118282
CASS4	7.14824570992978	0.77157181098246	0.323314360146611	2.38644460652036	0.0170121700285273	0.197463503965507
EMID1	6.31201345154951	1.29679659304499	0.543421947982761	2.38635299486675	0.0170164089866674	0.197463503965507
KPRP	8.63935968754413	-1.46772529045057	0.615510561102591	-2.38456556752067	0.0170993006014815	0.198267546751467
STUM	6.83918804604428	0.948687579560796	0.397934652090934	2.38402856995728	0.017124272871368	0.198399266375348
BARX2	19.1404925333767	-0.921556025310654	0.386815682041802	-2.38241640164699	0.0171994366745342	0.198796026591067
NEK6	80.0270034870955	0.351891680640348	0.147693054891922	2.38258786709947	0.0171914287449725	0.198796026591067
SPATA6	19.753582792567	0.641597515476342	0.269270862910765	2.382721652617	0.0171851828483941	0.198796026591067
DSE	222.149479909502	0.404586662831679	0.169854910460026	2.38195446770375	0.0172210266016174	0.198887846845145
ADAMTS6	33.2406903959624	0.568306854250073	0.238655190172992	2.38128847664335	0.0172521956188176	0.198903295359962
CHIT1	7.01246613519774	-0.999087871599284	0.419620401994026	-2.38093254487066	0.0172688738459212	0.198903295359962
FUT2	37.8020435323696	-0.496640615873526	0.208612318002486	-2.38068691546589	0.0172803917775016	0.198903295359962
MIR9-3HG	18.8637265156643	-1.30320730620449	0.547524991351937	-2.38017867090712	0.0173042455242834	0.198903295359962
NUTM2A	29.3436085512304	0.561780141128629	0.235884948897518	2.38158536080528	0.0172382950494482	0.198903295359962
ZNF517	18.8609487706554	0.493768216978313	0.207429395462922	2.38041583198161	0.0172931111099194	0.198903295359962
CABYR	10.169960936025	-0.672519433330877	0.282733496637704	-2.37863373575663	0.0173769322941487	0.19946998476959
MPZL1	257.177113950591	0.29841462803939	0.125460776718165	2.37854918362055	0.0173809180553948	0.19946998476959
FERMT2	67.5296360131468	0.552648320439446	0.232429215556964	2.37770591410012	0.0174207134060869	0.199612341111412
RALGAPA1P1	22.6046326970722	0.433316993626284	0.182234089489369	2.37780425627535	0.0174160683566842	0.199612341111412
CHML	164.667511883719	0.433897456366028	0.182664661868691	2.37537710867106	0.0175310290386274	0.199620897060934
FAM3C	107.713132361291	-0.437698394965506	0.184222166099962	-2.37592687260013	0.0175049316180301	0.199620897060934
LDLRAD4	203.38547747955	0.465390335772971	0.195856211041218	2.37618369771806	0.0174927517469298	0.199620897060934
NECTIN4	126.286606107684	-0.597029818394825	0.251278994524089	-2.37596389433813	0.0175031754122617	0.199620897060934
NKAP	21.381625482331	0.328421335504733	0.138259831804933	2.37539226843624	0.0175303089440161	0.199620897060934
PCDH12	24.3012478659069	0.440899402964732	0.185593240243958	2.37562209908712	0.0175193950767735	0.199620897060934
RPS27L	43.7907767872801	0.391684450211935	0.164807523170858	2.37661753951531	0.01747219377737	0.199620897060934
SAR1A	188.637810258727	0.256177772337248	0.107786561325408	2.37671347139321	0.0174676508230977	0.199620897060934
RASSF8-AS1	8.54103491616677	0.736354366505424	0.310132721221016	2.37432014141023	0.0175812993604278	0.19999330100633
SVIL	329.110329323843	-0.336927133639364	0.14191707298363	-2.3741127586406	0.0175911774881725	0.19999330100633
C19orf44	11.336017977054	0.545707503228508	0.230168498766181	2.37090438593368	0.0177446208180762	0.200020694777916
DTX3	35.8202539228266	0.523514847435806	0.220873597732476	2.37020111416798	0.0177784117327328	0.200020694777916
EIPR1	24.8097779156411	-0.347074201401296	0.146478617922729	-2.36945300497295	0.0178144188837769	0.200020694777916
EML6	53.2591026344551	-0.464579276582694	0.196086511129739	-2.36925668117635	0.0178238786984114	0.200020694777916
KIAA0408	10.4080148639491	0.691239996784328	0.291489919214025	2.37140275261729	0.0177207093019496	0.200020694777916
LDLRAD4-AS1	13.6285777015395	0.626605841538966	0.264365520338779	2.37022528783627	0.0177772492973274	0.200020694777916
LINC01145	52.8935917419819	0.514732445404889	0.216991096623736	2.37213624620478	0.0176855678174528	0.200020694777916
NEO1	80.536757280304	0.524558983615794	0.221200996203118	2.37141329659346	0.0177202037096385	0.200020694777916
PADI1	34.4935708769471	-1.6003536847048	0.674723081759187	-2.3718674045243	0.0176984408547176	0.200020694777916
PBX3	36.8087824963218	0.482240064942492	0.203190418070201	2.37334058132545	0.0176280008993827	0.200020694777916
PITX2	10.2405949726091	-0.77732021098814	0.328021459799854	-2.36972364997836	0.0178013851323108	0.200020694777916
PIWIL2	6.20310370811604	-1.09815192860403	0.462945073905115	-2.37209982458763	0.0176873113253852	0.200020694777916
RBMS3	60.8390781611934	0.577728071765986	0.24352796866483	2.3723273960418	0.0176764199173559	0.200020694777916
RCN1	122.38722206998	0.404384563269891	0.170594958662418	2.37043677281289	0.0177670824921105	0.200020694777916
SV2B	6.65308425866173	1.30749110395291	0.551466442732623	2.37093502457563	0.0177431499679596	0.200020694777916
ZKSCAN7	7.82379638954967	0.633643716810435	0.267451144537529	2.36919426127758	0.0178268873081655	0.200020694777916
ZNF57	15.4823047110378	-0.628729582089595	0.264954678014423	-2.37297030119004	0.0176456826866436	0.200020694777916
DDX1	86.0211638762907	-0.311027509633082	0.131361193575848	-2.36772749368705	0.0178977130087251	0.200595199476558
DDX24	178.505388929002	0.242763961159613	0.102537437974487	2.36756414003651	0.0179056160904976	0.200595199476558
SHANK2-AS1	11.0407224939825	1.19936305249912	0.506683598550059	2.3670848157139	0.0179288235452047	0.200700924094745
EIF2S2	106.058944787617	-0.283361929099963	0.119731300568156	-2.36664871888418	0.0179499609422175	0.200783331337544
HJURP	40.017107953071	-0.546440431557452	0.2309247505456	-2.36631383282386	0.0179662075187212	0.200810946767915
ADAMTS4	36.5697368165344	0.64812015550451	0.274000908249828	2.36539418662645	0.0180108892731401	0.201027437679631
RAB27A	56.9824789542431	0.420031384212824	0.177577032652048	2.36534746605352	0.0180131618257014	0.201027437679631
CD37	28.9854814774254	0.525891360354676	0.222380929618272	2.36482220511172	0.018038728525907	0.201158736239552
AADACL2	18.8812435446918	-1.5753813045494	0.666443662038408	-2.36386268530318	0.0180855145339236	0.201526280070288
LMTK2	161.794088146859	-0.367900228509465	0.155658154740466	-2.36351400363751	0.0181025424947754	0.201561922735945
ERCC2	22.7229045891545	0.478565829421642	0.20255790848268	2.36261241541484	0.0181466368968119	0.201898650970254
LINC00476	13.3144045005978	0.550971758644441	0.233372738368472	2.36090882978162	0.0182302117843394	0.202618358641297
SPRY3	21.6555314327322	0.670685681028593	0.284101271058662	2.36072749174751	0.0182391277212611	0.202618358641297
QSOX1	153.766436901901	-0.520899993507026	0.220708178319065	-2.36013000276769	0.0182685317771353	0.202790442232861
SEC22C	70.8108363281863	0.349125267075814	0.147950404495121	2.35974526914746	0.0182874875221398	0.202846370346414
NLK	55.443712250973	0.218676322417151	0.0926935377651287	2.35913233748013	0.0183177221063812	0.202872948100688
PCNX4	263.032613421281	0.265843903244737	0.112674619514791	2.35939472784143	0.0183047736086548	0.202872948100688
NOS1AP	40.5885783551757	-0.81108590747186	0.343994939987688	-2.35784255286107	0.0183814873308379	0.20342458454591
C16orf74	17.0098990968604	-0.725729090870516	0.307917381217736	-2.35689550229493	0.0184284318724575	0.203572801093698
CHSY1	148.57125320535	0.360457154959836	0.152948183511083	2.35672726988428	0.0184367819858443	0.203572801093698
RPS7	151.971138637761	-0.48963215367015	0.20773328646847	-2.35702309434394	0.0184221011260783	0.203572801093698
CEBPZOS	62.7511802541973	-0.399222595705792	0.169609205073871	-2.35377906247433	0.0185836529142153	0.204121495991682
CENPX	13.4809536025654	-0.589178286159919	0.250402776977204	-2.35292233286037	0.0186265241625342	0.204121495991682
DLAT	49.2715335681097	-0.419506245783323	0.178158071062371	-2.35468560745957	0.0185383829163833	0.204121495991682
MID2	20.223902124134	-0.418552355058867	0.177812757856565	-2.35389383812661	0.0185779160371001	0.204121495991682
NAPB	81.1416071606737	-0.382786604453101	0.162682259822964	-2.35297078408957	0.018624097328351	0.204121495991682
NUDT12	18.0953292801969	-0.570619953069954	0.242445377944277	-2.3536021099198	0.0185925006413813	0.204121495991682
PC	33.837871327572	-0.658888479938135	0.279754720259818	-2.35523632747359	0.0185109288398603	0.204121495991682
PDE4B	71.8528678803574	0.716872163393017	0.304555022394062	2.35383464622514	0.0185808744559275	0.204121495991682
PTPDC1	64.4602549769997	0.410496878587053	0.174388981933028	2.35391521893683	0.0185768475227949	0.204121495991682
TMEM120A	12.0678256757692	-0.503868816098904	0.214102425716358	-2.35340078195297	0.0186025716350813	0.204121495991682
CERS3	78.7131988589619	-0.789892138689924	0.336034799145077	-2.35062600867389	0.018741860635858	0.204826639393696
KCNA3	12.7187312305997	0.8748002455401	0.372102147890244	2.35096800838176	0.0187246436703464	0.204826639393696
PDE4DIPP2	112.350024163964	0.592525418097466	0.252029461407454	2.35101648350363	0.0187222044533302	0.204826639393696
ZNF211	34.3523864599346	0.459241732707883	0.195378588129841	2.35052232234726	0.0187470831527404	0.204826639393696
FMO5	21.0353872862205	0.542999259285832	0.231091126897575	2.34971920633933	0.0187875779756714	0.20500879541304
HACD4	57.5481959020537	0.501809662589757	0.2135693034842	2.34963383970993	0.0187918868385469	0.20500879541304
TUBA1A	55.0182389837992	0.52027161738173	0.221471202281446	2.34916148023872	0.018815744712182	0.205115541645514
PGLS	20.1050135044331	-0.489573497738656	0.208505284196041	-2.34801482190901	0.0188737702333636	0.205594320740863
PPP1R7	24.4239840882816	-0.375986701738985	0.160165291949838	-2.34749175156338	0.0189002916321946	0.205729462688004
TSC22D2	258.8390894918	0.398699840608607	0.169896853678931	2.346717034337	0.0189396322429546	0.206003835776912
MUC4	325.513224247089	-1.25217541777871	0.533729271184914	-2.34608721196571	0.0189716677566161	0.206198402350991
DOCK8	133.061668724821	0.562081472261625	0.239657823857855	2.34534997945657	0.0190092268008315	0.206452668123785
RASAL1	20.0247728854555	-0.797729958274977	0.340260032312561	-2.34447152918091	0.0190540651989754	0.206785554933035
FHOD3	42.1518472058773	0.523489628075545	0.223358224883444	2.34372219043521	0.0190923864597457	0.207047271317555
LRRIQ1	3.6775285955208	1.43671186935262	0.613178469497409	2.34305661536064	0.0191264805214035	0.207262790780265
COX5B	18.7970511663326	-0.402943130300791	0.172009311883584	-2.34256579419086	0.019151656904262	0.207381425987829
PSPC1	95.0042352408768	0.277498836614104	0.118495341298144	2.34185440181901	0.019188198777209	0.207468840636366
ZNF300	29.7255832097783	-0.642576362510807	0.274357633836904	-2.34211220414882	0.0191749492894524	0.207468840636366
HDAC7	160.111159582031	0.319970809406297	0.136669436904672	2.34120236867208	0.019221745075955	0.207568137975924
SMN1	39.2956233223975	0.373295412379665	0.159451474956347	2.34112235388141	0.0192258652670667	0.207568137975924
BTN2A2	47.8439624449758	0.460133649102383	0.1966252538146	2.34015539802557	0.0192757176596944	0.207952320421944
ADAMTS10	18.2092693921725	0.612039525766909	0.261678746584648	2.33889658122818	0.0193407864826022	0.208345870645918
NCAPH	22.0554718327438	-0.529755954717931	0.226494550981876	-2.33893465613803	0.0193388155614114	0.208345870645918
TEX9	29.5616078878897	0.549288075471319	0.235044400423883	2.33695452638193	0.0194415486832968	0.209276641107128
SPON1	64.0409836589759	0.576827932604632	0.246944901554976	2.33585682057993	0.0194987050496875	0.20973699343114
BCORL1	20.1789280495326	0.566603702242713	0.242743133247958	2.33416984720197	0.0195868301009031	0.210064789345594
MYNN	64.6775588744189	0.351033667861493	0.150385817021398	2.33422057222022	0.0195841752347114	0.210064789345594
RAB28	22.6505569743049	0.449171243295695	0.192414484315262	2.33439413303081	0.0195750937174677	0.210064789345594
SLCO5A1	14.4118752841844	0.693606264479648	0.297068300169064	2.33483769249331	0.0195519013132169	0.210064789345594
CDK18	67.5404539832943	0.661134870272634	0.283326181348832	2.33347609149697	0.0196231717266412	0.210299799938085
C19orf12	37.279365941303	0.457951209877321	0.196394094685578	2.3317972498638	0.0197113597867323	0.210485917281051
FECH	25.9598329994667	-0.375532597583984	0.161065647274752	-2.33154992351277	0.0197243808269184	0.210485917281051
GIGYF2	155.558228605899	-0.206819253895028	0.0886889497583874	-2.33196192376231	0.0197026943303251	0.210485917281051
LENG8	435.968866446711	0.324146706297528	0.139006257637303	2.33188571368704	0.0197067042370303	0.210485917281051
PRODH	54.8997887035032	-0.774139431186256	0.331967092566885	-2.33197641730191	0.0197019318117828	0.210485917281051
RNF152	386.515074964235	0.622528329499433	0.267008033795875	2.33149662446243	0.0197271878563236	0.210485917281051
LSM5	47.9199177506858	-0.37997828924995	0.163049454918526	-2.33044808055213	0.0197824810889289	0.210921479057161
LPXN	24.1308967848152	0.534291208211315	0.229293192364269	2.3301660319793	0.0197973775321427	0.210926006967091
SYNJ2	99.3691560767631	0.320007625099873	0.137359505335698	2.32970863077728	0.0198215560757342	0.211029349747134
LINC01238	6.56545193174682	0.800267769814189	0.343599202176632	2.32907342259427	0.0198551763819668	0.211095912366374
PPIA	534.544067189217	-0.2830668247641	0.121537814177055	-2.32904324206235	0.0198567750157323	0.211095912366374
ITGB1	755.766553837015	0.396698516301364	0.170380562258009	2.32830852911871	0.0198957267355882	0.211355843419241
VPS13C	406.02735242529	0.368513805579631	0.158329826789068	2.32750716054643	0.0199382883288503	0.211653716236702
MGP	46.6539957254902	0.814031417449654	0.349795020537957	2.32716696823682	0.0199563803466814	0.211691589194237
ITGA7	31.7299120581308	0.773690655698336	0.332503286810928	2.32686618865901	0.0199723882616055	0.211707315573018
MAGT1	10.6342898807251	-1.13403136120343	0.487572715562625	-2.32587124957317	0.0200254202155086	0.212115188692615
PLOD2	174.454904721024	0.537448310170578	0.231113343465249	2.32547503364465	0.020046573395155	0.212185045195631
ARMC2	8.1087119277331	0.584426249916946	0.251401109288687	2.32467649633893	0.0200892649787051	0.212482610351689
DHCR24	300.803080625627	-0.581861591629308	0.250347708826903	-2.32421376794634	0.0201140397625973	0.212590376751165
HYI	21.6072043705275	0.46672020156786	0.200841252752265	2.32382638114467	0.0201348012084677	0.212655599719867
ECH1	30.1323565005232	-0.47803580071806	0.205752089863875	-2.32335817844828	0.0201599188251619	0.212766703024428
ADGRA3	91.5044360464495	0.5022701907974	0.216214234028765	2.32302092900404	0.0201780281440974	0.212803733864124
DCP1B	18.3682736455371	0.544255236700154	0.234322758222815	2.32267339642113	0.0201967044867319	0.212846686835949
STAT2	511.561374632471	0.42245485060173	0.181908601178404	2.32234676021401	0.0202142716101941	0.212877896472962
AKR1B15	16.3170194955422	-0.989348696021968	0.426114518244471	-2.32179063059841	0.0202442120054209	0.213019369678269
ANKRD10-IT1	25.7879907159152	0.426060203266604	0.183729253125108	2.3189568129169	0.0203973781271957	0.213019369678269
CLCN4	8.86990257108937	0.89987637668294	0.388114947330865	2.3185821181883	0.0204177056219926	0.213019369678269
COL13A1	9.91947021684151	0.666950104345213	0.287484878602305	2.319948470291	0.0203436650654669	0.213019369678269
FAP	85.8869608958574	0.704879744807547	0.303996411632641	2.31871074076804	0.0204107257512703	0.213019369678269
ILVBL	30.5822182693531	-0.497468083906335	0.214321483985708	-2.32113026960708	0.0202798141564596	0.213019369678269
KCNJ8	6.28251929032104	0.694048348249024	0.298995689402073	2.32126539896602	0.0202725244630285	0.213019369678269
LEO1	40.4352897459826	-0.377626415893116	0.162839358235512	-2.31901193903602	0.0203943889803377	0.213019369678269
MAP1LC3A	3.94957774107289	-0.873310417473907	0.376470753035795	-2.31972978095027	0.0203554997437489	0.213019369678269
PLAGL2	116.509189180886	-0.34777176384285	0.1499929013641	-2.31858815103958	0.0204173781949824	0.213019369678269
RIC1	209.135577261876	0.314851777628577	0.135740661544268	2.31950967415831	0.0203674171931528	0.213019369678269
TRIM3	29.8660791096026	0.347596688646616	0.149896122221701	2.31891715072195	0.0203995289979248	0.213019369678269
ZNF700	80.6134123376396	0.305969017310617	0.131849249875352	2.32059733066267	0.0203085864005808	0.213019369678269
PRKD1	10.7893714981392	0.683846484661773	0.295022902257896	2.31794372378584	0.0204523797394574	0.2132284940648
CBX7	63.3077797335971	0.457217741519895	0.1973143341665	2.31720489771453	0.0204925728636209	0.213494817360453
DLSTP1	7.82092687307055	0.527476476638918	0.227723936883461	2.31629789936777	0.0205420089624612	0.213856986162766
MVK	21.0281019878457	-0.468897146860809	0.202528465375195	-2.31521601663327	0.0206011131508205	0.214319217825274
TSR1	91.8164261790683	-0.293109585738565	0.126629100700123	-2.31470952662527	0.0206288340600119	0.214454533826443
CALD1	626.908543224217	0.530405290641811	0.229218328602102	2.3139741654889	0.0206691392955995	0.214606747253725
COX6C	48.1292868307718	-0.397851621614641	0.171959404870177	-2.31363688374593	0.0206876487061053	0.214606747253725
NAV2	183.617705389611	0.567839043005945	0.245426370721303	2.31368390176279	0.0206850675760551	0.214606747253725
KCNA2	18.0727391623484	1.17268264059652	0.506952409481657	2.31320064499851	0.0207116101293295	0.214702501874095
GSDMD	36.0778807824381	0.555442737747066	0.240179872284429	2.31261151263039	0.0207440079882401	0.21488551274243
TSPOAP1	23.7592581541812	0.684441758558424	0.29604023200534	2.31198899528655	0.0207782897667709	0.215087765163839
TSPAN4	19.6950795592022	0.536865976396312	0.232261170509433	2.31147537583992	0.0208066117546904	0.21522808113883
PBX2	94.9220280747944	0.237567576752071	0.102864199441112	2.30952632736012	0.020914392477068	0.216189553442033
OVOL1	29.2843964768801	-0.785677425765731	0.340327774749489	-2.30859037686259	0.020966322451036	0.216476968818096
PLD6	10.0181937892128	-0.630623532216528	0.273175778432605	-2.30848992482	0.0209719025709195	0.216476968818096
ASIC1	7.13238906391648	0.791241343384172	0.342867095174958	2.30772026397114	0.0210147002619206	0.216765220323774
KCTD12	189.916787979603	0.405487547741283	0.175775645068297	2.30684716067309	0.0210633420789827	0.216846102283205
S100A8	410.805294668317	-0.955272776382794	0.41411553195144	-2.30677842939446	0.0210671753573255	0.216846102283205
ZNF230	11.8167135700506	0.473651650209249	0.205328485796531	2.30679950895177	0.0210659996444144	0.216846102283205
RFFL	97.5579530235153	-0.26390970295767	0.114420049451714	-2.30649876680084	0.0210827789580622	0.216853566205897
HSP90AB2P	6.55574122503422	0.601746000541737	0.261088489819178	2.30475882318094	0.0211800844188631	0.217700797182602
BTNL9	23.8839712161349	0.98133619321769	0.425938170139092	2.30394048248184	0.0212259848201114	0.217848010714227
EPHX3	8.19062347057173	-1.15885247013505	0.503096808834478	-2.30343832396743	0.0212541935667671	0.217848010714227
USP6NL	120.708851529101	-0.408235002123252	0.177226758944608	-2.30346142170803	0.0212528953354767	0.217848010714227
ZNF701	21.6331145749629	0.692474659995604	0.300543835558894	2.30407207889615	0.0212185977886956	0.217848010714227
UBE2G2	236.382012382069	0.260740355592874	0.113278744868588	2.30175886831507	0.0213487743207321	0.21866365827454
SH3GL1	65.0865521949294	-0.35045856151138	0.152305217405503	-2.30102794560416	0.0213900515360177	0.21893258506844
ATP10A	27.799703698116	0.594961570215691	0.259049978535397	2.29670573060632	0.0216355623251283	0.218955405957151
CLMP	71.5008214329962	0.6097130878695	0.265471563376395	2.29671713276885	0.0216349114451505	0.218955405957151
COTL1	81.8614714289124	0.468777111134051	0.203784591894815	2.30035601207776	0.0214280587640853	0.218955405957151
COX5A	30.3020789409538	-0.335442535764498	0.146102070517528	-2.29594648848083	0.0216789412049127	0.218955405957151
DBNDD1	7.80578331925647	-0.716798167319484	0.311657840949123	-2.29995229748286	0.0214509227336185	0.218955405957151
EPGN	22.0915388445256	-1.20000213789374	0.521740710824752	-2.29999713075258	0.0214483825984482	0.218955405957151
EXT2	87.0563423638236	0.414719384253753	0.180611955116546	2.29619010538998	0.0216650140462724	0.218955405957151
FRS2	133.773486415781	0.392417236890361	0.170875098004979	2.29651506551836	0.021646448759013	0.218955405957151
GEMIN7	12.0506860311788	0.554422055396779	0.241134482835675	2.29922344111439	0.0214922545776641	0.218955405957151
HACD2	190.87497888305	0.426774127499291	0.185872120864784	2.29606315091092	0.0216722708428856	0.218955405957151
HERC1	396.838814986533	0.233453947715906	0.101670909819766	2.29617250528942	0.0216660199526162	0.218955405957151
HLA-F-AS1	10.9888334371103	0.704884449731272	0.307013828545041	2.29593713440129	0.0216794761168272	0.218955405957151
IRAK3	137.283057089983	0.491535471390455	0.21405585802023	2.29629534989882	0.0216589998085268	0.218955405957151
ITCH	231.985750341336	-0.287521443665675	0.125232326823862	-2.2959043480049	0.0216813510936682	0.218955405957151
MAB21L3	7.83851016169737	-1.12224372906902	0.488882216125077	-2.29552986804064	0.0217027767361994	0.218955405957151
MKRN5P	8.43230645544591	0.670827042434479	0.29214703951507	2.29619661232225	0.0216646421629829	0.218955405957151
NFATC2	59.4732785296478	0.590171392603012	0.257105677398243	2.29544286448746	0.021707757228685	0.218955405957151
PAK1	95.5883751745228	-0.4991150129616	0.217251712870775	-2.29740427067879	0.0215957183803762	0.218955405957151
PODXL	107.50180382745	0.423367791128057	0.184242487553249	2.29788360301908	0.0215684147674256	0.218955405957151
SLC19A1	53.1838769244876	0.417970643043813	0.182075008961779	2.29559589439072	0.0216989977412676	0.218955405957151
ZNF35	19.4076942261487	0.350303568006222	0.15234194684446	2.29945576554748	0.0214790724471364	0.218955405957151
CDH1	225.041795791706	-0.656878957910373	0.286258482569786	-2.29470565208573	0.0217499986744779	0.219081613011693
ZNF564	26.9452491495835	0.44577658494146	0.194263571389687	2.29469983359487	0.0217503323518298	0.219081613011693
FAM136A	62.0449513563644	-0.34511382531859	0.150465704389017	-2.29363778756071	0.0218113129730952	0.219544120568275
BACH1-IT1	7.31998848071136	0.670884685330289	0.292557401890927	2.29317283033711	0.0218380567053932	0.219598010298449
PDE1B	9.05884915488289	0.567740970494352	0.247595198342435	2.29302092405338	0.0218468003384392	0.219598010298449
MSN	667.744776542778	0.356885908049955	0.155684601238549	2.29236485311168	0.0218845983806892	0.219826341418708
DISP1	15.0293778809388	0.446836074951772	0.19498402481662	2.29165479260168	0.0219255710160817	0.219934753998204
YPEL1	17.9542559310841	0.64695851582182	0.282293372651797	2.29179491443404	0.0219174802815336	0.219934753998204
CHI3L1	48.2161131664785	0.799547455450367	0.349219897142528	2.2895243426638	0.0220489052034632	0.22071620421736
GFI1	7.27350280527299	0.744945517252423	0.325340336744387	2.28974225792885	0.0220362621917902	0.22071620421736
SH3RF3	25.5314577039525	0.555383451422138	0.242523680546528	2.29001741261133	0.0220203072716876	0.22071620421736
ISYNA1	10.4487559612137	0.851557371011534	0.372037267842368	2.28890341000014	0.0220849650972974	0.220901527863776
PNMA2	5.39430714478023	0.969488126803451	0.423600729083186	2.28868380113922	0.0220977308833884	0.220901527863776
SDC2	38.3324256480837	0.753139921404509	0.329162491189531	2.28804903828138	0.0221346655195433	0.221119088380633
CSNK1G3	82.8642332835496	0.288949656532092	0.126368003378172	2.28657293624696	0.0222207624179036	0.22182713167188
OLFM2	18.8879004785654	0.789971402504832	0.345677213606051	2.28528630586891	0.022296045376249	0.222426325365386
SMIM3	28.4903798457184	0.551746158210416	0.241485550610362	2.28479988477928	0.0223245644296292	0.222558499700305
DDX39B	647.807353538646	0.215691805357963	0.0944355684411402	2.28401024019249	0.0223709291329889	0.222868278956469
MBNL1-AS1	35.6287358238621	0.513326568132131	0.224806815736677	2.28341194393948	0.0224061143693074	0.223066336702633
EXOC3	110.092271200933	-0.314654111680309	0.137864896043854	-2.28233669853288	0.0224694694729835	0.223544380592993
CNOT11	63.7535591818166	-0.249384831647029	0.109363695299412	-2.28032557755361	0.0225883859082682	0.22438769405195
LINC01415	40.9733656724189	-0.733813913574311	0.321904179617788	-2.27960355918833	0.0226312116813973	0.22438769405195
MT-CO3	2352.60810285191	-0.494593969794415	0.216952307085298	-2.27973593108627	0.0226233549006636	0.22438769405195
MUC1	26.6609397619024	-0.714111510225699	0.313171628294991	-2.28025608230718	0.0225925048812956	0.22438769405195
PIWIL4	6.12459855768572	0.658622045008123	0.288914523035342	2.27964325949635	0.0226288550666745	0.22438769405195
ATP1B1	269.914175368525	-0.541374803968009	0.237717105421953	-2.27739103169314	0.0227628851774512	0.224658189212005
BACH1-IT2	13.0960507367943	0.554923922996231	0.243639719767544	2.27764144338076	0.0227479491705827	0.224658189212005
EIF4EBP1	24.614679463125	-0.657900539066123	0.288901736135738	-2.27724674785968	0.0227714949716313	0.224658189212005
ELOVL2	6.24967649236771	0.963046276990499	0.422979414310734	2.27681594992	0.0227972186514275	0.224658189212005
GCNT3	14.0285689766381	-1.13685927550032	0.499149333852755	-2.27759349436633	0.0227508084688324	0.224658189212005
GOLGA2P5	41.3671800896309	0.62043909422989	0.272434590114517	2.27738736835543	0.0227631037434047	0.224658189212005
GPATCH11	41.3917657293913	-0.340673481199214	0.149500715872168	-2.27874147098072	0.0226824379620801	0.224658189212005
LRRC17	12.2612827535896	0.914057828054573	0.401428574481004	2.27701236573986	0.0227854871980815	0.224658189212005
SMC6	174.643425074177	-0.356320721374784	0.156409225229439	-2.27813110673039	0.022718767410436	0.224658189212005
SLK	399.122459551669	-0.399714058006947	0.175592004518502	-2.27637960568318	0.0228232992431466	0.224763234100583
ESR2	39.6029117088568	0.493599096228362	0.217009122574201	2.27455459186785	0.0229326627002835	0.225172365206521
FAM86B3P	9.02089431486654	0.610791435702214	0.268470903458379	2.275074981438	0.0229014321983874	0.225172365206521
HLA-F	85.8393450334805	0.559027985229327	0.24581945615687	2.27414051747224	0.0229575392587918	0.225172365206521
KRT24	18.903143166177	-2.05785693316362	0.904668068321666	-2.27470937156137	0.0229233699356667	0.225172365206521
NUP37	20.3198538007737	-0.333332526989241	0.146514831536333	-2.27507702458493	0.0229013096544367	0.225172365206521
TOP1	145.502438787581	-0.24083418783897	0.105893288931765	-2.27431020670401	0.0229473419191245	0.225172365206521
EMP2	320.373415479866	-0.435884357067266	0.191706369095979	-2.2737082712627	0.0229835325366209	0.225275714002186
FAT4	82.1916721970957	0.535881520193124	0.236017273263126	2.27051822429832	0.0231761588332533	0.225797135691622
FSCN1	148.334600380533	-0.499305594044927	0.219831465935464	-2.27131085133877	0.0231281667947108	0.225797135691622
H3C3	7.65877838663124	-0.852427512005317	0.375115818239299	-2.27243819257317	0.0230600571250363	0.225797135691622
MAP3K4	144.865226543176	0.377673454167529	0.166326397693656	2.27067656971166	0.023166564417956	0.225797135691622
MZT2B	8.67801553995429	-0.709700461163992	0.31247592189985	-2.2712164727734	0.0231338767050622	0.225797135691622
RNF157	10.8849567617734	0.978311907662495	0.430783180636008	2.27100767076866	0.0231465135922401	0.225797135691622
SAA1	10.2559280618993	0.981877300719532	0.432341221657165	2.27107028322674	0.0231427236002726	0.225797135691622
TGFBI	450.116998351618	0.697410415580359	0.307087215747589	2.27104998129781	0.0231439524364053	0.225797135691622
ZNF609	277.066650662648	0.188294157551186	0.08289015992759	2.27161049895034	0.0231100462018317	0.225797135691622
MYCL	33.4595448628278	-0.641621030044502	0.282720995800005	-2.2694495264808	0.0232410033037487	0.226277637376178
CUTC	11.8327014825539	-0.431375384983404	0.19022576157306	-2.26770223662753	0.0233473614482611	0.227140338244858
PLEKHO2	53.7081935648479	0.35796293775918	0.157868019603373	2.2674822846231	0.0233607798990766	0.227140338244858
COL15A1	63.8948549052545	0.581318654220196	0.256546774430848	2.26593632100757	0.0234552823927258	0.227452256070511
STMP1	88.6662378715843	-0.339828310219323	0.149965596933668	-2.26604179336967	0.0234488244913951	0.227452256070511
TBC1D2B	151.972478903986	0.383644672348482	0.169296515020251	2.26611086650302	0.023444596091997	0.227452256070511
VCL	377.807877715817	0.345022533504823	0.152219013596995	2.26661916505569	0.0234135003008678	0.227452256070511
MGST1	30.4153305060872	-1.01019077223668	0.445889531977819	-2.26556288001605	0.0234781599877741	0.227522727275138
ATG7	58.6714456000646	0.31507774386595	0.139204242138516	2.2634205612242	0.0236097764533415	0.228342728472098
MEGF9	97.8939521209605	-0.466329722574535	0.206013627505111	-2.26358677443785	0.0235995420429668	0.228342728472098
ZBTB20	545.767145109584	0.397980443188976	0.175821759142214	2.26354488278705	0.0236021211160378	0.228342728472098
FMNL1	47.8675619136079	0.509342163482056	0.225078470968468	2.2629537213864	0.0236385422454048	0.228469332378498
SSBP1	52.2113367304705	-0.342782838209354	0.151522895043994	-2.26225111465715	0.0236818928737791	0.228736639254692
INO80C	14.5577043374099	-0.46918896313259	0.207526219780527	-2.26086594565635	0.02376755946513	0.229267963661847
PDP2	40.9036191830116	-0.371094477408863	0.164139146674569	-2.26085297095284	0.0237683631624734	0.229267963661847
DPM1	24.2316973988684	-0.406051469996512	0.179645275235092	-2.26029584950194	0.0238028954110671	0.229297554934767
UGGT2	77.5078766442326	0.315228544227517	0.139453473022392	2.26045674873153	0.0237929178726243	0.229297554934767
ZFAT	46.272989395814	0.49381396822725	0.218631866914942	2.25865504052695	0.0239048511861036	0.230127612970581
LYST	507.962891027868	0.417870998217112	0.18507635093199	2.25783032847167	0.0239562396163165	0.230470093998557
EFCAB13	36.7700792936639	0.413600733281075	0.183222598791856	2.25736746453931	0.0239851229697525	0.230595756783735
CYP4F12	11.8978230674756	-0.96190338722178	0.426232250093782	-2.25675881402718	0.0240231495704988	0.23080910019118
APBB2	181.908627397443	0.395494175066281	0.175290152310705	2.25622586239334	0.0240564896591512	0.230977165205619
KLF7-IT1	12.5066759399062	0.570887142109179	0.253248574125588	2.25425609632879	0.024180061591684	0.232010795061748
C7	12.6133795003444	1.32710474490376	0.588946422593727	2.2533539452692	0.0242368409146795	0.232012886105759
COL5A2	755.490092531783	0.655659577283634	0.291133732538653	2.25209071984327	0.024316539637068	0.232012886105759
FBN1	469.861159643107	0.639382724595451	0.283678458267737	2.25389946243996	0.0242024935148422	0.232012886105759
NRBP1	101.250210824832	-0.275002568357951	0.122089463540644	-2.25246766086741	0.0242927341373073	0.232012886105759
PTPN7	28.574909128945	0.582712759397966	0.258755762755606	2.25197983299926	0.0243235464816191	0.232012886105759
SDR16C5	26.6305703451374	-0.754627940017935	0.335036752005739	-2.25237361423862	0.0242986717075214	0.232012886105759
TSPAN18	30.8052282282878	-0.675789845401708	0.299983140698431	-2.25275941784032	0.0242743222601481	0.232012886105759
TTC39B	167.569659190925	-0.358764590083914	0.15919781424475	-2.2535773608823	0.0242227688908087	0.232012886105759
ZNF234	33.0459139145611	0.408601022084588	0.181417962333775	2.25226331962013	0.0243056366862033	0.232012886105759
NTN4	28.9820347559526	0.558330512652066	0.247960332417072	2.25169287042634	0.0243416875253978	0.232034071734907
PTPRG-AS1	10.148968696343	0.732942703870965	0.32556917976679	2.25126562777221	0.0243687184455668	0.2321399159112
ASMTL-AS1	7.22342116086405	0.700070889454026	0.311054121707869	2.25064013172443	0.0244083394459977	0.232269425322944
KCNMA1	38.1866723407878	0.659909553531499	0.293269600241122	2.25018056078411	0.024437485765251	0.232269425322944
PARD3B	28.4577022072507	0.575622424684361	0.255801407608721	2.25027074739497	0.0244317636880917	0.232269425322944
PIP4P2	10.8592737403487	0.493788850668786	0.219457275127677	2.2500454832564	0.024446058212377	0.232269425322944
WDR7	105.227384506357	0.351566913824926	0.156267601164412	2.24977481707827	0.0244632433868758	0.232281284927502
NAA25	198.628365998926	-0.242189236415186	0.107705961713224	-2.24861495652427	0.0245370040168638	0.232678486366812
NADSYN1	321.309439710575	0.78964970115606	0.351169784874719	2.24862654808918	0.0245362659060606	0.232678486366812
AHI1	95.210411526839	0.353548216663503	0.157444602132702	2.24554041151258	0.0247334609797388	0.233376825046938
ARHGAP44	10.3500751533866	-0.664369128350826	0.295872432822551	-2.24545802396291	0.0247387440615794	0.233376825046938
DENND3	154.094493710779	0.462886758107261	0.206105956948405	2.24586792619069	0.0247124688429047	0.233376825046938
DOCK10	121.757630440589	0.494987677253286	0.220389399610697	2.24596862701949	0.0247060175005474	0.233376825046938
LRRC49	12.134958797015	0.586893719580782	0.26125250633882	2.24646158540441	0.0246744574437644	0.233376825046938
MAGI2-AS3	55.7340835729359	0.579508358620107	0.257966480437004	2.24644828908934	0.0246753082385617	0.233376825046938
PLD2	68.9613964257899	-0.456386335856686	0.203183627764199	-2.24617672633711	0.0246926903563232	0.233376825046938
SYT15	27.3246536284183	0.606761913775613	0.270129835933077	2.24618621515742	0.0246920828196005	0.233376825046938
KMT5C	15.9968643279411	0.52201344621446	0.232542381086133	2.2448099300278	0.024780337028068	0.233617989769788
GIPC1	70.7038078642543	-0.437778815924184	0.195105390886095	-2.24380686733441	0.0248448303713975	0.234074597713716
GARS1	111.209713937191	-0.326579014908527	0.145583693453369	-2.24323897245493	0.0248814083903809	0.234267782486952
BMP7	30.8864688802423	-0.644437103778601	0.287365961921025	-2.24256588870365	0.0249248219937417	0.234525035867518
PPP1R3B	61.760609518709	0.470370729287918	0.209864098643606	2.24131107858856	0.0250059318403297	0.235136423595358
BAIAP2	84.1478965983771	-0.524235762912969	0.233971236193546	-2.24059919262601	0.0250520490644786	0.235218254341774
MYH3	29.0371318518626	0.998645170277136	0.445643632155725	2.24090528444525	0.0250322108820617	0.235218254341774
UBR2	195.593084006426	0.281885267170194	0.125817509939763	2.24042954995017	0.0250630496736038	0.235218254341774
COL8A2	45.5021127543098	0.716352317798134	0.319811953941737	2.23991726690941	0.0250962944458033	0.23524454808313
SRRM5	6.4288381371163	-0.593391802558113	0.264920185990486	-2.23988897010446	0.0250981318881144	0.23524454808313
ARF6	288.219260218126	-0.292967287572292	0.130869270801092	-2.23862550604085	0.0251802932309566	0.235441252580737
PVR	54.7935791774673	0.367103266015153	0.163989880148217	2.23857268316409	0.0251837332949138	0.235441252580737
SLC16A7	85.1519204170585	-0.537823292293856	0.240240775383455	-2.23868446742823	0.0251764538799193	0.235441252580737
TRAT1	5.38467304038523	1.03155368758847	0.4607236898277	2.23898555764355	0.0251568558804263	0.235441252580737
HCG18	286.003640545454	0.252480749760699	0.11289597379765	2.23640171803854	0.0253254687111567	0.23641983759285
HGF	12.5152501417039	0.804449615868553	0.359783870396616	2.23592462603104	0.025356708894051	0.23641983759285
LHFPL6	41.7605716485695	0.462696186026571	0.207001176626978	2.23523456999649	0.025401953047712	0.23641983759285
MRPL44	14.2236587926349	-0.410288032233154	0.183531365449513	-2.2355199680897	0.0253832321969377	0.23641983759285
NUDCD1	55.5898010421311	0.370437239101943	0.165717251040982	2.23535713255546	0.0253939120235081	0.23641983759285
PIP4K2A	59.1498566207904	0.40060583537484	0.179146106605154	2.23619615835577	0.0253389247582467	0.23641983759285
TMEM53	7.70170989777742	0.524361090054814	0.234548734026969	2.23561679934082	0.0253768832089123	0.23641983759285
SLC7A7	17.1035804787198	0.56734855208459	0.2538728043315	2.23477482583665	0.0254321353532452	0.236549695452169
LSAMP	71.9407609219234	0.794107898323044	0.355436981239907	2.23417353915419	0.0254716567850177	0.236766197475531
LAMB1	362.383760353541	0.427134373968966	0.191240937650015	2.23348818102248	0.0255167688664383	0.237034357060763
ATP5MK	25.7558704576299	-0.370515727032148	0.165968331518638	-2.232448345066	0.025585345608524	0.237141286062304
CDC42EP4	142.487864411779	0.700388729803518	0.313719627905452	2.23253079343381	0.0255799023598645	0.237141286062304
IRF1	273.272040386607	0.545372606762721	0.244301735071416	2.23237303903426	0.025590318195056	0.237141286062304
MUC15	14.2545919886923	-1.14453854464792	0.512710981120973	-2.23232695766636	0.025593361439177	0.237141286062304
HADHB	109.544519229953	-0.242626502956342	0.10872247568446	-2.23161311797669	0.0256405438900486	0.237427526809059
MRPS30	102.897212470538	-0.354637494903383	0.158958605310668	-2.23100532500447	0.0256807762886103	0.237649088512061
CCL3	6.30615103441319	0.789541771676563	0.35408535682049	2.22980633473876	0.0257603026724494	0.238078232238378
PHLDB2	422.263948042839	-0.604963903908163	0.271384441499557	-2.22917681118853	0.0258021427904384	0.238078232238378
PPIAP22	17.1314245705185	-0.449806207350004	0.201736977675045	-2.22966663094629	0.0257695827571343	0.238078232238378
TMEM268	51.650433153967	0.364868397248922	0.16368591135615	2.2290763708737	0.0258088238035428	0.238078232238378
WASHC2C	71.6582735327538	0.377657799654833	0.169407303487545	2.22928877256228	0.0257946971911092	0.238078232238378
PHF10	181.009177476007	0.35832781161575	0.16089008785291	2.2271590276173	0.025936647353885	0.239023444909979
TDP1	32.0013746662252	0.281457762603336	0.126381562142389	2.22704766290379	0.0259440884972615	0.239023444909979
NOS2	1.93698194096035	-1.34176441226158	0.60274799516778	-2.22607859838353	0.0260089171909303	0.239469341792678
SLC31A2	29.2945039230681	0.606891717312991	0.272789717958161	2.22476023603673	0.0260973381240252	0.240131757043982
ZNF185	138.392119561794	-0.63299376442236	0.284776425242666	-2.22277445853521	0.0262310121899283	0.241190985688095
ZNF75BP	11.8574772458923	-0.502304359774977	0.226002710230279	-2.22255900941705	0.0262455508268486	0.241190985688095
CNFN	45.3113667784231	-1.27936275195194	0.576196921683967	-2.22035679783386	0.0263945572231448	0.242254830936609
IFFO1	20.1388363623563	0.568476868026887	0.25600572370416	2.2205631178927	0.0263805661976381	0.242254830936609
MTCO1P12	100.284704553907	-0.426736345372973	0.192247280894112	-2.21972629931768	0.0264373524800182	0.242494910255674
RASGEF1A	10.3111274032278	0.776445456834175	0.349959594483743	2.21867172403025	0.0265090660575989	0.242999772194657
COL18A1-AS1	16.3873368147807	0.662560841526275	0.298763275466268	2.21767832907924	0.0265767728769939	0.243009074455574
MYO1G	43.233790668728	0.650405293340874	0.293250324591452	2.21791840894635	0.0265603960802297	0.243009074455574
NDUFA4L2	33.4532981089088	-0.869757479900158	0.392134006598897	-2.21801084645487	0.026554092877106	0.243009074455574
SOX21	6.66390529083704	-1.06172310778189	0.478605807587692	-2.21836653661449	0.0265298508412259	0.243009074455574
AOAH	18.5268311735547	0.789527971158345	0.35634857893171	2.21560577995078	0.026718512671065	0.243236928282806
BSN	6.96754911676404	0.683750505488314	0.308565860388679	2.21589810560067	0.0266984813170748	0.243236928282806
CSRP1	215.034607998619	0.441848877238614	0.199347268657899	2.21647821017741	0.026658768574072	0.243236928282806
EXPH5	136.681409283685	-0.516935199239404	0.233255152779433	-2.21617912007381	0.0266792372796754	0.243236928282806
GLT8D1	33.947106333568	0.300263601096717	0.135511082876207	2.21578630119143	0.0267061410821385	0.243236928282806
MAN1C1	13.5889035165974	0.583959800930045	0.26356325905684	2.21563431496386	0.0267165567633058	0.243236928282806
PALD1	23.140912146006	0.539989868432236	0.243644610980812	2.21630130154925	0.0266708739573379	0.243236928282806
CYB5B	128.005605495058	-0.370876443645568	0.167451513745328	-2.21482885015672	0.0267718141916901	0.243570032361974
FBN2	60.0552557584534	-1.39086259096783	0.628132981441256	-2.21428046617849	0.026809491509397	0.243760660480013
BRD8	66.7426475791743	0.378685526124208	0.171161424445726	2.21244668505482	0.026935816179127	0.244636134940226
GALNT7	70.8714761052132	-0.39089472984519	0.17668392734641	-2.21239552298831	0.0269393479642582	0.244636134940226
LINC01772	26.0479158245386	0.399629282834976	0.180720727892456	2.21130850619852	0.0270144807109388	0.244766517495556
OTUB1	44.8766358651587	-0.380913080758068	0.172264072613708	-2.21121604161909	0.0270208800446209	0.244766517495556
UTP14C	66.0551954591671	0.311044039294921	0.140652447530273	2.21143709019335	0.0270055837818514	0.244766517495556
XPA	28.7899075881954	-0.412079357887685	0.186331836568268	-2.21153489106896	0.0269988184789488	0.244766517495556
SON	1115.70098959413	0.288040840706398	0.130290504553707	2.21075850226417	0.0270525649129021	0.244901325220837
LPIN3	65.1722106596436	-0.488022998122037	0.220888771808895	-2.20936082049592	0.0271495538938324	0.245170228006572
MEMO1	82.7610688968505	-0.306897469389183	0.138880220615783	-2.20979969666253	0.0271190667978479	0.245170228006572
MGMT	11.6609239014128	0.490074418345844	0.221816633850976	2.20936730414497	0.0271491032836512	0.245170228006572
SLC43A2	32.0851561191608	0.52740304027381	0.238689019465117	2.20958233208917	0.0271341626116068	0.245170228006572
PLEKHB2	142.236896393233	-0.178369125088449	0.0807746045562276	-2.20823272448565	0.0272280543005487	0.245576168666889
SRRM3	10.1750265415718	-0.800682641668819	0.362590146091412	-2.20823056086847	0.0272282050473889	0.245576168666889
CCDC14	383.487870937202	0.301487589595819	0.136561494907174	2.2077056918625	0.0272647958087726	0.245754111881794
BEND6	10.7987438096102	0.805388135274892	0.364954212239662	2.20681967289092	0.0273266600831518	0.246006708256369
GJA9	9.34281231065978	0.717659129332561	0.325271599948599	2.20633811696431	0.0273603344139674	0.246006708256369
MMP10	59.8427797086308	1.41442969363451	0.640956944775708	2.20674681062933	0.0273317529114875	0.246006708256369
NID1	168.40800110675	0.600181115322738	0.272018408259177	2.20639889470602	0.027356082363677	0.246006708256369
NEGR1	17.6949923726778	0.884304166910317	0.400987818623014	2.20531429096027	0.0274320477026985	0.246347563319057
NREP	159.911183077394	0.51085978075015	0.231643001048366	2.2053754200995	0.0274277614007473	0.246347563319057
APCDD1L	7.48949808510588	0.735453251343695	0.333713622002971	2.20384546165499	0.0275352141575554	0.246727436618195
ATP5MG	38.9298979556	-0.33628362737099	0.152610028471686	-2.20354868378378	0.0275560995965624	0.246727436618195
CHD1	200.177943132387	0.275925189793892	0.125274759633546	2.20256012145646	0.0276257672513574	0.246727436618195
CMAS	40.4153767824626	-0.387892434115926	0.176147082251084	-2.20209400666095	0.0276586687556451	0.246727436618195
COLQ	7.09906014394874	0.573224356307827	0.260097534398314	2.20388231527789	0.0275326215748643	0.246727436618195
CYTH4	40.1263913950386	0.573996041870921	0.260687788426265	2.20185243557458	0.0276757337526481	0.246727436618195
LENG8-AS1	9.6857268126866	0.489829324050543	0.222371135210304	2.20275587291172	0.0276119598704664	0.246727436618195
PAQR4	24.8565990413696	0.485664723079767	0.220571451560276	2.2018476083114	0.0276760748513364	0.246727436618195
PARVG	45.7521813028163	0.566726271655308	0.25738475583534	2.20186416952318	0.0276749046365721	0.246727436618195
PGS1	95.9897470138734	0.253515715830726	0.115111555783898	2.20234809706385	0.0276407291657297	0.246727436618195
PSG4	12.83241146702	1.55078000646726	0.703911425455995	2.20308969336967	0.0275884274852115	0.246727436618195
RPS16	210.751983367362	-0.377120151115378	0.171275963955242	-2.20182763772929	0.0276774860288679	0.246727436618195
TP73-AS1	44.9478559159409	0.472642545218261	0.214777752549297	2.20061221243005	0.0277634882944442	0.24734281289213
PKNOX1	52.0781985373108	0.251375820158704	0.114268608512758	2.19986769271491	0.0278162834874195	0.247661778759401
IL18	53.6622887592469	-0.636224636835602	0.28926320311753	-2.19946619541891	0.0278447902727114	0.247764235790457
ARAP1-AS2	21.9365132455038	0.4106408651281	0.186771120268612	2.19863148294833	0.0279041364778775	0.247958228409935
BSPRY	7.25835001400016	-0.761902262072388	0.346590783476136	-2.19827617581426	0.0279294310954616	0.247958228409935
PLCL1	17.4105330026077	0.520488565837333	0.236773371541514	2.19825634296919	0.0279308435948897	0.247958228409935
RAB8B	93.4798987531051	0.38764105718842	0.176344521129258	2.19820301025562	0.0279346422675206	0.247958228409935
FASN	166.65565340075	-0.474517943285116	0.215925207188846	-2.19760327875988	0.0279773893794716	0.248186518688861
PTPRC	239.547473768723	0.610958619940337	0.278086300404986	2.19701085256835	0.0280196711411433	0.248410405646085
TCF7L1	22.194465473081	0.566770727843222	0.258074255092786	2.19615369088036	0.0280809447051835	0.248584743458446
TUT4	245.906034061356	0.290785160204216	0.132391224158294	2.1964081233703	0.0280627447472721	0.248584743458446
ZNF784	5.32436148459041	0.601707630595574	0.273999141273708	2.19602013275839	0.0280905023997297	0.248584743458446
CAPN14	20.160806871725	-0.984345298202169	0.448413775849519	-2.19517185068039	0.0281512726948278	0.248632831075931
MAML2	127.959169405402	0.360063789503995	0.164038770963924	2.19499199724669	0.0281641718083268	0.248632831075931
MRPS7	28.2587111215157	-0.294896554105879	0.134310488949599	-2.19563309174267	0.0281182156898773	0.248632831075931
ZKSCAN3	18.9817896951152	0.404462545233261	0.184265674004776	2.19499669386484	0.0281638349014558	0.248632831075931
ZBTB8A	42.6371601126245	0.346136998958703	0.157823135816863	2.1931955487208	0.0282932931211065	0.249621517699835
DERL2	60.1471866627452	-0.261552234662042	0.119278758207661	-2.19278133501933	0.0283231373519407	0.249733652089859
AMD1	266.476163844699	-0.260310668412727	0.118727547343117	-2.19250438704374	0.0283431066695551	0.249758633439399
JMJD8	19.0395230968633	-0.461669326622634	0.210631528702785	-2.19183390761067	0.02839150178856	0.249780785275486
MPDZ	71.0577078909831	0.61640709199829	0.281238749527077	2.19175733441719	0.0283970333585922	0.249780785275486
PATL2	9.64960116716473	0.735834521488964	0.335656195620607	2.19222684130246	0.0283631312575761	0.249780785275486
PERP	1674.07160645005	-0.536832218418204	0.245111094379406	-2.19015879218933	0.0285127226204567	0.250647124362579
ERI2	41.8740904654879	-0.372094329003265	0.169945751175217	-2.18948886000468	0.0285613273583651	0.250730822351387
NFKB2	48.1288600314697	0.4458611768455	0.203653149331971	2.18931638576681	0.028573852207592	0.250730822351387
TTK	32.6824183105087	-0.4813665752562	0.219862830117442	-2.18939497412579	0.028568144639181	0.250730822351387
ACSL4	162.309381533738	0.351605722079201	0.160762825946393	2.18710836917264	0.0287346138257635	0.251838242038787
CD27-AS1	28.1120183809923	0.544096129075141	0.248768683798454	2.18715684292463	0.0287310761972729	0.251838242038787
HSPE1	50.9921800850333	-0.618909264827975	0.283148022002888	-2.18581525115391	0.0288291245145393	0.25251471742753
PHF19	44.2117474229858	0.433291828803432	0.198283015679954	2.18521907848529	0.0288727873110891	0.25274527030578
TBC1D19	19.8126147678077	0.38651806401252	0.176904008188789	2.18490280672462	0.0288959736866939	0.25279640845352
SERAC1	25.2084682675787	-0.462752126715964	0.21183498851053	-2.18449336424404	0.0289260143600576	0.252907414095884
ARMCX2	20.6060313458474	0.590505055849089	0.270391338028919	2.18389043137888	0.0289703003085537	0.253142761988711
GDPGP1	9.63279037509685	0.576408107768606	0.263993535807177	2.18341750681963	0.0290050778645364	0.25329479321487
ZNF419	32.6546187075879	0.424252111127676	0.194357672834636	2.18284210208999	0.0290474399816508	0.253512836965605
TAX1BP1	196.010595096889	-0.272578751147115	0.124987980618556	-2.18083970793146	0.029195274455967	0.254498280619449
ZNF382	11.3738517078231	0.683275579626403	0.313275752630987	2.18106755434483	0.029178420236123	0.254498280619449
TNS1	373.76340144961	0.503224442926577	0.23093598749738	2.1790646333642	0.0293268670995581	0.255492580977919
NXPH4	6.78253959180207	-0.857027397132335	0.39343996491651	-2.17829268390211	0.029384253507271	0.25583960266934
OGDH	111.905359873956	-0.445846846547686	0.204708218860867	-2.17796260955556	0.0294088205683033	0.255900632706281
ARL8B	32.6410128430525	-0.527809538921946	0.242578198268633	-2.17583254673796	0.0295677840611973	0.256101197177137
ARSB	37.1554871886559	0.337548315964981	0.155217424734457	2.17468055885126	0.0296540627517466	0.256101197177137
CD180	10.6058047574183	0.713580023141104	0.328167044458032	2.17444144740244	0.0296719982274499	0.256101197177137
CXCL5	8.82525320475582	1.2066270058384	0.554738356596813	2.17512813291075	0.0296205157919672	0.256101197177137
DLL1	20.5398652279254	0.627158561881372	0.288433208876852	2.17436322371999	0.0296778677209046	0.256101197177137
GNB3	7.51856280638567	0.769032074460312	0.353198904423326	2.17733425791884	0.0294556369088653	0.256101197177137
IQSEC1	80.5600484192794	0.336868364367459	0.154890619502911	2.1748790562564	0.0296391807718891	0.256101197177137
JUP	631.065616625062	-0.495040257004564	0.227643695820574	-2.17462756972084	0.029658036601374	0.256101197177137
KCNIP3	6.98383974654746	0.710273196089685	0.326413879958898	2.1759895632475	0.029556040969257	0.256101197177137
KIAA1614	43.3390606492502	0.384406875563632	0.176767632314662	2.17464515720476	0.0296567176005487	0.256101197177137
MPP2	3.80654327845671	1.08763778222216	0.500161122615184	2.17457481808111	0.0296619930955666	0.256101197177137
PRRG4	147.859660390542	-0.60264168926409	0.276897048548616	-2.17641066390161	0.0295245671175584	0.256101197177137
SLC35F5	161.499503350193	-0.242907488434165	0.111577184559717	-2.17703547004413	0.0294779210567337	0.256101197177137
WTAP	240.428338881828	0.269208789277035	0.123681058435359	2.17663717211585	0.0295076493960463	0.256101197177137
DENND5A	110.659710293619	0.270266304901793	0.124335899377099	2.17367877061879	0.0297292680820699	0.256256042166332
FAM124A	8.7055663100848	0.459395383248889	0.211346860846238	2.17365605246966	0.0297309754582002	0.256256042166332
TBX18	41.5907005467688	-0.735026090342486	0.338192530957207	-2.17339539776972	0.0297505709231961	0.256273387237343
CEP68	154.460508107451	0.300946263339088	0.138488689684523	2.17307466786379	0.0297746979525927	0.256329723956905
EVL	211.668063653641	0.422983618448594	0.194702149708337	2.17246506565141	0.0298206018898138	0.256421989701497
NGFR	28.0343539610758	0.905115881216169	0.416622918523247	2.1725062183915	0.0298175011143559	0.256421989701497
H2BC8	35.8420254658867	0.494170161935233	0.22750395165012	2.17213880616553	0.0298451946930112	0.256482141893065
TRAF3IP2	84.2535450657933	0.289808868975294	0.1334754944092	2.17125151143338	0.0299121654488952	0.256906194117648
NUP35	30.0430430532093	-0.524167186802691	0.241442197241246	-2.17098416429234	0.0299323694426024	0.256928318389829
COL5A1	764.171016550598	0.685383047737907	0.315749557800579	2.1706540224857	0.0299573351499054	0.256987171279219
SOSTDC1	10.1235676099357	-1.54904062246643	0.713703065321304	-2.17042730756531	0.0299744899605264	0.256987171279219
C3AR1	13.7400541744134	0.492633228426104	0.227014810418289	2.1700488506384	0.030003145428422	0.257081625290565
WDR73	84.1316519773993	0.316295515263017	0.145775008369423	2.16975130923306	0.0300256907793067	0.257123644599527
RNF40	80.3876727024749	-0.277614520213025	0.12804580343785	-2.16808761208462	0.0301520212003634	0.258053851435876
SEPTIN6	71.3655175809709	0.481550697508553	0.222142675573134	2.16775410787747	0.0301774002424144	0.258119488575815
ATP6V1F	21.9184738317986	-0.433202558726544	0.199909865327501	-2.16698939803122	0.0302356625323164	0.258237735720358
CGN	23.8406635166795	-0.769253431100133	0.35515803926711	-2.16594683506963	0.0303152497988015	0.258237735720358
ERAP2	117.078459147668	0.512744445192632	0.236700750573963	2.16621385419905	0.0302948489413848	0.258237735720358
GALNT3	72.4045221416695	-0.40594569048977	0.187384255916295	-2.166380993455	0.0302820851326913	0.258237735720358
LGR4	86.4408556726334	0.565901193085175	0.261262711173169	2.16602358041859	0.0303093850745041	0.258237735720358
TTC38	15.8848608690208	0.426884170197052	0.196981042611878	2.16713326590603	0.0302246940426682	0.258237735720358
WNT2B	135.405578123486	-0.571393809139571	0.263717931726182	-2.1666854635158	0.0302588457514619	0.258237735720358
ARHGEF10	66.2147615340601	0.515855644458154	0.238249220569287	2.16519341899855	0.0303728761168267	0.258378092130195
C5orf58	9.40868537384177	0.715982319426773	0.330657694843937	2.16532786198942	0.0303625861216716	0.258378092130195
EPB41L4B	34.4087639941802	-0.433044111984892	0.200017025760591	-2.16503625297989	0.0303849090848133	0.258378092130195
ARFRP1	102.674022430839	0.347015922642412	0.16040731523668	2.1633422523804	0.0305148655818409	0.258437349304605
ATXN7	93.1675076448067	-0.477781147866165	0.220890676418781	-2.16297562039401	0.0305430547827752	0.258437349304605
CTSO	30.2320631006093	0.461646703987538	0.213406647511024	2.16322551041289	0.0305238390852301	0.258437349304605
DEPP1	94.9343361504794	0.650686081608579	0.300824324484839	2.16301019780524	0.0305403952775514	0.258437349304605
EPCAM	28.9680355589333	-0.9521861687322	0.439997762890659	-2.16407047726018	0.0304589408890901	0.258437349304605
FBXO46	31.4696371033725	0.370552707251904	0.171244271380819	2.16388381499697	0.0304732673897188	0.258437349304605
MAP3K14-AS1	10.683485007985	0.535131877365288	0.247491799941914	2.16222063717215	0.0306011735674385	0.258437349304605
NOB1	27.6703692579252	-0.365006801840467	0.168710241343984	-2.16351300865164	0.030501744288966	0.258437349304605
NYNRIN	45.984259484475	0.587840586299892	0.271810736652632	2.16268346695642	0.0305655335678398	0.258437349304605
PLXNC1	112.188667832462	0.351837226061077	0.162636567276975	2.1633340641154	0.0305154949081927	0.258437349304605
RORC	8.70453068733691	0.907499776521807	0.41971607013848	2.16217543498487	0.0306046562538421	0.258437349304605
TOMM5	49.843532397372	-0.324459970977196	0.150055887979336	-2.16226084391887	0.0305980760500508	0.258437349304605
LDHAP2	9.205025007749	0.633724501076104	0.293174091195137	2.16159790414187	0.0306491831565241	0.258663488422895
LAT2	20.170869816976	0.477026033361502	0.22079325421005	2.16050999867816	0.0307332104166547	0.25922253577705
SPIB	5.46830880911345	0.958028637565156	0.443521286103702	2.16005109017734	0.0307687147057859	0.259244131824168
YWHAG	414.461021002677	-0.331284074697279	0.153371041531987	-2.16001711527913	0.0307713446350471	0.259244131824168
LRP2BP	44.2749655508614	0.439377681639742	0.203446396924937	2.15967295700918	0.0307979961238483	0.259318771522293
CKM	14.2557144106924	1.42368697855942	0.659440407349561	2.15893197124747	0.0308554450651237	0.259652489505876
STARD3NL	31.6485179206522	0.411226380703655	0.190534243346203	2.15828070315136	0.0309060141000979	0.259927960478319
GHRLOS	12.7228000416736	0.58705181531056	0.272040024370317	2.15796119217895	0.030930849182492	0.259986809016621
AFAP1	108.230064747406	0.417959073370547	0.193741605094074	2.15730159336505	0.030982172947096	0.260268109915806
PRKAA1	183.869308739478	-0.302140035071665	0.140101804003028	-2.15657490795148	0.0310388013730468	0.260593623278893
HEATR6	37.6885131591817	0.359049818856379	0.166553975045176	2.1557565273299	0.0311026816707798	0.260829450720147
UBC	1256.15196418976	-0.364861927549849	0.169236334375193	-2.15593140147411	0.0310890220568381	0.260829450720147
ITGB3	14.4545696584628	0.499514231535737	0.231780490803625	2.15511767105087	0.0311526272340988	0.261098068968942
EMG1	106.635604212617	0.470488412096631	0.218370896491687	2.15453808019029	0.0311979989790506	0.26110062936463
SFMBT2	85.9870587966938	0.379594810783693	0.17619290578128	2.15442732555254	0.031206675564541	0.26110062936463
SLURP2	9.18133856690998	-1.42570606582529	0.661623456760424	-2.15486021732985	0.0311727743261401	0.26110062936463
CCDC71L	43.8113408922321	0.419682133844092	0.194839828872947	2.15398533385985	0.0312413220852654	0.261121427881881
JADE3	27.3294994576126	0.374891050316958	0.174049094263187	2.15393853041298	0.0312449928113894	0.261121427881881
BAG2	46.1571186682724	0.49682899049469	0.230720984943518	2.15337582152017	0.0312891542292892	0.261308384274714
SHFL	57.3603421457698	0.406283049891281	0.188688308917416	2.15319673074764	0.0313032205107136	0.261308384274714
HDAC1	110.705994404286	-0.236220166374497	0.109737320605411	-2.15259644641669	0.0313504080693321	0.261552488615063
CDK5R1	36.7727041391002	-0.609243305987192	0.283255183013475	-2.15086375297927	0.0314869552591027	0.261815418416563
DERL1	162.641421464024	0.242121137861587	0.112574127853972	2.15077071861183	0.0314943013639866	0.261815418416563
NUAK1	81.7474973411702	0.550584112974184	0.255957434777801	2.15107685171228	0.0314701342671565	0.261815418416563
PFN1P2	43.4058753477886	0.412954524492434	0.191918892336639	2.1517137758803	0.031419904470296	0.261815418416563
TCP11L1	57.2534480373333	0.455752997430965	0.211813709053357	2.1516690277878	0.0314234311947429	0.261815418416563
WTIP	33.785816772351	0.494189847857979	0.22979145499969	2.1506015002109	0.031507666820079	0.261815418416563
ZSCAN22	17.5992260865411	0.330518247556244	0.153678608980463	2.15071082272916	0.0314990315923576	0.261815418416563
BICC1	61.7897776139549	0.527964462324673	0.245546538386903	2.1501604779	0.031542523156603	0.261918117992264
MUS81	36.2974457886241	0.3312996698248	0.154093551014329	2.14999049372282	0.0315559667371812	0.261918117992264
SOD1	48.8022453477984	-0.373470842929036	0.173753375743334	-2.14943071656186	0.0316002727159731	0.262136582148724
FAM20A	66.7590326495971	0.397911491678218	0.185274354180138	2.14768791632834	0.0317385559448572	0.2630881553632
UPK3BL1	93.1270233803063	-0.571889832950003	0.266301166729629	-2.14753033181651	0.0317510850966634	0.2630881553632
KLHL24	274.376081290132	0.423793645086412	0.19738985645212	2.14698795927849	0.0317942402085094	0.263146536649077
LINC02397	9.4386267020235	0.960494453326398	0.447349271617303	2.14707950647582	0.0317869525202779	0.263146536649077
AHCY	83.1937124565596	-0.399415221098284	0.186131657167455	-2.14587473821794	0.0318829737545613	0.26327333530816
ARL6IP1	249.978618064966	-0.370232763690619	0.172549355641699	-2.145662974595	0.0318998771975444	0.26327333530816
ASPN	123.146708468417	0.748272874295822	0.348642220874921	2.14624858807411	0.0318531509725021	0.26327333530816
CCDC134	8.23909404591651	0.489260755769947	0.227999611828208	2.14588416114757	0.0318822217738592	0.26327333530816
DUS4L-BCAP29	38.4010027596557	0.557345669907769	0.259732253720923	2.14584697096043	0.0318851897612407	0.26327333530816
PTS	31.263787388214	-0.385955319159605	0.179897732171249	-2.14541514504588	0.0319196692593011	0.263287594484614
MMP28	16.1765397913827	0.80283776905374	0.37435937532191	2.14456434639411	0.0319876955154169	0.263699469534616
BOLA3	8.95805139024426	-0.504942909964088	0.235497587371797	-2.14415321872024	0.0320206120527773	0.263821605805104
DSC2	984.717030314038	-0.690179204552485	0.321935576174361	-2.14384260588424	0.0320455002174011	0.263877494728035
IFT80	118.217927161037	0.353599739111285	0.164976908895288	2.14332867235207	0.0320867160691297	0.264067694357744
C1orf226	36.0586009835862	-0.710044305070466	0.331452490695913	-2.14222045391684	0.0321757463377276	0.264650960988928
CRB2	4.51798810539609	0.83521828503202	0.389940175782653	2.14191390603865	0.0322004106342316	0.264704447261097
SLC9A3-AS1	45.8800420931786	-0.701262610263425	0.327457091317848	-2.14154046089276	0.032230479255124	0.264802274601709
IVL	89.3482707276119	-0.983694079959896	0.459583607288694	-2.14040288722042	0.0323222214030102	0.265107696651026
MAMDC2-AS1	11.9185816920984	0.735297146087043	0.343485923073324	2.14069077273388	0.0322989831171188	0.265107696651026
SPINT2	145.709450131267	-0.477539118136502	0.22310446116038	-2.14042836997876	0.0323201638422264	0.265107696651026
CCNB1	40.6355859662187	-0.442206025702973	0.206774851546085	-2.13858707863425	0.0324691249013549	0.265441618956921
GRAMD1A	46.0478863529998	0.419359682041489	0.196042239693794	2.13912921366591	0.032425205036823	0.265441618956921
HSPBAP1	51.0980242518646	0.34088244237076	0.159336658473731	2.13938490762915	0.0324045082275995	0.265441618956921
JAG2	47.5899592533301	0.515442847317435	0.241024559783736	2.13854906645168	0.0324722062847471	0.265441618956921
SEPTIN3	8.47873276690274	1.00699286220397	0.470851971358976	2.13866124272047	0.0324631136555383	0.265441618956921
TDRD10	2.04684279294718	1.36404452785572	0.637738774747849	2.13887657747491	0.0324456654598649	0.265441618956921
P4HA2	65.3581306089914	0.450000856829814	0.210471355404606	2.13806223637768	0.0325116923681672	0.26561542391594
ATP5F1A	184.400866822499	-0.347253394144686	0.162474822596783	-2.1372751088116	0.0325756221543027	0.265988623472808
PRXL2A	124.947154260972	-0.388053770341366	0.181856240922946	-2.13384906875859	0.0328551377364006	0.267970695303883
TMEM50B	54.8815969539851	0.282530256416038	0.132394216503052	2.13400754110376	0.0328421635237461	0.267970695303883
ADAMTS9-AS2	10.0313513372822	0.701774765910816	0.328993248978937	2.13309777051305	0.0329167066453873	0.268022904668447
CPS1	8.3525155224394	-1.28092445939098	0.600469562515105	-2.13320464408845	0.0329079423317327	0.268022904668447
POLR2J4	33.4617359721543	-0.476266484640853	0.223247536911156	-2.13335605503405	0.0328955290903027	0.268022904668447
FAXC	13.086438924962	-0.98229728843856	0.460649609225548	-2.13241750077682	0.0329725399495438	0.268327621309101
APP	507.696462767424	0.376473407249839	0.176671492353347	2.13092334385722	0.0330954578892306	0.268470791914669
GALNT6	64.2341009453414	0.676383029722381	0.317379223264899	2.13115093913328	0.0330767093104276	0.268470791914669
MYEF2	16.1408350587064	0.737307336254268	0.346048363643588	2.13064823798345	0.0331181323821829	0.268470791914669
PTPRG	162.221750002099	0.365374558819645	0.171441733842325	2.13118795891133	0.0330736605979926	0.268470791914669
SERPINB3	165.325229083482	-1.20396683686351	0.564779737915925	-2.13174580466755	0.0330277490965927	0.268470791914669
TMEM229B	14.5924084311202	0.744869018390537	0.349599240343449	2.13063683336031	0.0331190726492333	0.268470791914669
ZNF518A	233.152570981639	-0.414694719125724	0.194628244086218	-2.1307016413405	0.033113729786	0.268470791914669
NDUFB5	76.2785361170701	-0.435553259979438	0.204533652236035	-2.12949436543969	0.0332133805674985	0.269085615214725
SHARPIN	25.3945003999564	0.4004829571318	0.188132281374033	2.12873066869149	0.03327654993309	0.269447619597104
STEAP1B	5.61175092786173	-0.921872323464301	0.433317092068911	-2.1274774070479	0.0333804365650342	0.270138735666504
SMARCA1	54.9800657418721	0.553600962341156	0.260342814958316	2.126430731072	0.0334674112141422	0.270692296584973
NCKAP5L	56.1259468512308	0.400614113722556	0.188439852264064	2.12595217470861	0.0335072419005134	0.270864143483074
CS	227.475344847553	-0.212293196255376	0.0998735021023068	-2.12562082821438	0.0335348439265398	0.270937001235764
FADS3	26.7875338255466	0.614807310651494	0.289270349587481	2.12537272322673	0.0335555244503461	0.270953888567199
PRXL2C	21.3471368478864	0.451100193156797	0.212277436150218	2.12505012938622	0.0335824302249157	0.271020996970181
CYFIP2	44.9302357390573	0.56534814914204	0.266100598439217	2.12456549311811	0.0336228857494598	0.271197321415814
IFNAR1	140.185901387519	0.297478656806218	0.140057448259925	2.12397598629773	0.0336721516367474	0.271444474615925
LDLRAD3	37.1269200113458	0.440933504264986	0.207708211639467	2.12285061233084	0.0337663721091494	0.271603131065592
NFAM1	16.0578239992451	0.57530442319728	0.2709575084079	2.12322746314605	0.033734795687753	0.271603131065592
PHLDA3	43.8075988763607	0.409963525627649	0.193059070363194	2.12351341408824	0.0337108526420394	0.271603131065592
WFDC2	11.0117192762791	1.09014337062732	0.51348429945161	2.12303155479451	0.0337512077431953	0.271603131065592
CC2D2A	31.2564889469182	0.368319307181708	0.173572350993746	2.12199296185704	0.0338383290773813	0.271865172869382
CNOT1	530.830124129997	-0.237212757769732	0.11181934646424	-2.12139281144513	0.0338887597038014	0.271865172869382
NDUFA1	17.8716704493053	-0.38799656512686	0.182874155621091	-2.12165881947133	0.0338663991314097	0.271865172869382
NPL	60.5289949812209	-0.523174609950433	0.246589694608772	-2.12164020390421	0.033867963541001	0.271865172869382
S100P	12.4889278415167	-1.04787804274369	0.493967137655316	-2.12135173144835	0.0338922140036821	0.271865172869382
DDX3P1	24.7003365891413	0.550129144488843	0.25937046689996	2.12101690321215	0.0339203799841193	0.271941440191715
H2AX	15.6786375557876	-0.56705749693417	0.267452922049218	-2.12021425150037	0.0339879810948506	0.272333603330097
WASL	141.96454707971	-0.294964767641385	0.139139200338006	-2.11992570695273	0.0340123110858371	0.272378809931909
LZTS1	19.0336032403096	0.76024884579042	0.358825089138569	2.11871708195084	0.0341143838470038	0.272745052429704
OLFML3	19.9900332095691	0.619317958714204	0.29231087314129	2.11869627721598	0.0341161431720667	0.272745052429704
PRDX6	117.184350115125	-0.304473519937703	0.143733780979681	-2.11831566568714	0.0341483427755567	0.272745052429704
XPC	45.3202982306394	0.371048003955977	0.175148678993922	2.1184744645939	0.0341349052865282	0.272745052429704
ZNF365	16.3639530473289	-0.76152967729996	0.359504283948522	-2.11827705899884	0.0341516103385392	0.272745052429704
VIPR1	26.542474203317	0.588083052831263	0.277683252671075	2.11781966385948	0.0341903433366827	0.272904848922317
BCL2L13	107.898762477671	-0.231386303397944	0.109312082371725	-2.1167495703823	0.0342811073632632	0.273303299503962
RAB18	222.571804745598	-0.300163705554388	0.141812801933448	-2.11661924355217	0.0342921755793342	0.273303299503962
SELL	18.4622616907621	0.73132093568677	0.34552203820439	2.11656813408286	0.0342965169669123	0.273303299503962
ATP5F1B	234.513965780673	-0.345273866289482	0.163237240355702	-2.1151660340319	0.0344157987479036	0.273506143266464
BTG1-DT	4.98974246910993	0.649155624096892	0.306794336126135	2.11593092719287	0.0343506826231653	0.273506143266464
NR2F2-AS1	8.45755364560431	0.610552874352257	0.288586933525444	2.11566361267159	0.034373427400729	0.273506143266464
TOGARAM1	91.1818072759066	0.267182276517568	0.126317196499798	2.11516946164963	0.0344155067162772	0.273506143266464
TRAF1	81.963127055764	0.390805608710008	0.184729417274331	2.11555698316118	0.0343825036904601	0.273506143266464
LTV1	23.883360692821	-0.352772618076845	0.166823476550141	-2.11464612398732	0.0344601193944452	0.273544805445414
SMOX	12.0378199871965	-0.663001417399936	0.313557590446365	-2.11444862953603	0.0344769679316107	0.273544805445414
TRIP13	27.9448926533086	-0.502022097186387	0.237403907255346	-2.11463283393404	0.0344612529673035	0.273544805445414
CYP2S1	44.1302000684408	-0.670922662939339	0.317414297342711	-2.11371279919047	0.0345398046553582	0.273706068233935
MMP14	304.302538704576	0.492727976390833	0.233153136972279	2.11332338389004	0.0345730986051359	0.273706068233935
MRTFA-AS1	35.1444719225881	0.324367310334774	0.153480894597461	2.11340513218601	0.0345661070754613	0.273706068233935
PNISR	537.322700216655	0.31552947043154	0.149319809342736	2.11311192949156	0.0345911888635958	0.273706068233935
TRPV4	15.4958613306508	-0.674987394899138	0.319335625231958	-2.11372406197662	0.0345388421254353	0.273706068233935
APRG1	5.67735559609552	0.751530620822119	0.355844345087433	2.11196449008474	0.0346894951650528	0.274186221274753
RUBCNL	16.8285953575708	0.612928854597625	0.290216893177043	2.11196821758999	0.0346891754269719	0.274186221274753
QKI	477.078017743567	0.28494316200858	0.135015351189427	2.11045010436483	0.0348196046154151	0.274929101720505
RUNX1T1	35.2739408993316	0.529979365570163	0.25112370412624	2.11043146012112	0.0348212090412386	0.274929101720505
NDUFAF8	13.0915176605764	-0.43017934015464	0.203905694257265	-2.1096975330757	0.0348844171290991	0.27502951131489
TGM3	90.7869458629167	-1.55364223016136	0.736383665607229	-2.10982712236048	0.03487324937853	0.27502951131489
WASF2	399.478792070265	-0.202847839209799	0.0961534352952416	-2.10962654206737	0.0348905362896214	0.27502951131489
DMTN	10.5840396691425	-0.81558062765635	0.38682957313662	-2.10837196609139	0.0349988273789925	0.275436235987481
TMEM141	12.5179370599139	-0.516993934512305	0.245191967054609	-2.10852721124082	0.034985411563206	0.275436235987481
ZNF714	64.5682209138993	-0.454497711777129	0.215565797072814	-2.10839436473129	0.0349968914852554	0.275436235987481
KRT19	124.164923096366	-1.22913481784966	0.583183353918764	-2.10763014683179	0.0350629938058232	0.275792301521788
NT5C3A	36.4983334483491	-0.440924300655906	0.209235259709533	-2.1073135630582	0.0350904084614162	0.275859063282169
KCNJ5	6.67107069704008	0.917740865845122	0.43558170718705	2.10693160594786	0.0351235084918199	0.275881317617084
TRMT10C	26.0227361961505	-0.42773904785575	0.203023588415892	-2.1068440923206	0.0351310960890091	0.275881317617084
ACSM3	5.34633419519993	0.891299737412817	0.423382955459618	2.10518568572331	0.0352751477833817	0.276565507769117
HPS3	73.4154762682803	0.295585839693687	0.14038632586323	2.10551731357126	0.0352463018335833	0.276565507769117
TTC17	215.606951233358	0.238404637239351	0.113245803783844	2.10519621278331	0.0352742317997044	0.276565507769117
CTNNBIP1	61.8790903263799	-0.413464125997065	0.196479932121478	-2.10435804579488	0.0353472261990274	0.276981624650981
ATP5MF	42.7459110708685	-0.374374227906286	0.177969599273502	-2.10358527206071	0.0354146397908235	0.277360760317707
CFAP44	70.6677249106915	0.386278039586342	0.183717426950957	2.10256613102609	0.0355037131705071	0.277705873049825
FUT4	31.8248831398444	0.406889335850597	0.19353313434609	2.10242725218808	0.0355158660284648	0.277705873049825
MIR3142HG	17.3684850336551	0.667722483722463	0.317547508972274	2.10274829704542	0.0354877777643229	0.277705873049825
ADH6	6.47051316969315	-0.878184986738155	0.41797632545765	-2.10104001889728	0.0356374534336368	0.278425497625212
TRA2A	154.385880146085	-0.27137273401305	0.129167203593612	-2.10094146550426	0.0356461048760649	0.278425497625212
C1QTNF7	10.6678969344613	0.727804608826344	0.346569705324199	2.10002374023292	0.0357267528160632	0.278905957308046
LIMA1	344.793216130458	0.398335828200141	0.189707984851692	2.09973148210682	0.0357524685513832	0.278957296111569
ACBD5	51.1448840196713	-0.290738729204827	0.138648025409363	-2.09695542613328	0.0359975213272786	0.279390484266972
ANAPC13	40.844864922811	-0.360642407024501	0.171947139918281	-2.09740276689627	0.0359579363679272	0.279390484266972
ARHGAP23	141.577287692727	-0.388124135755646	0.185113806265721	-2.09667848976383	0.0360220459040251	0.279390484266972
DSN1	29.2066461430054	-0.365381708698893	0.174171408253489	-2.09782829663475	0.0359203159079882	0.279390484266972
OGT	962.312690195801	0.237225514427691	0.113090350791706	2.0976636182217	0.0359348709019236	0.279390484266972
RETSAT	50.3926739961807	-0.361409328454541	0.172387138427924	-2.09649821761876	0.0360380178677124	0.279390484266972
SBSPON	16.7982169296909	-0.608262537126765	0.290127994968806	-2.09653169523391	0.0360350513221155	0.279390484266972
SOGA1	294.901132282754	-0.327595197320943	0.156190788863317	-2.09740407680264	0.0359578205094947	0.279390484266972
STEAP1	19.6680093256308	-0.685198685988832	0.326659743707763	-2.09759145161709	0.0359412508847745	0.279390484266972
TANK	74.9783060912717	0.203442176643652	0.0969984492081141	2.09737555914073	0.0359603429079952	0.279390484266972
TAPBP	335.378094310873	0.324894812552016	0.154848470005741	2.09814674009998	0.0358921847495239	0.279390484266972
ZNF620	7.00900785120635	0.702161041932978	0.334801948690968	2.09724299598116	0.0359720701528495	0.279390484266972
KIRREL1	155.108762156209	0.377019198694544	0.179860819030339	2.09617192186225	0.0360669427585397	0.279439434194134
PROB1	9.9427278173331	0.480970905046343	0.229471451331929	2.09599452243242	0.036082676854433	0.279439434194134
ASMTL	10.8394631226325	0.581506624446174	0.277627390116202	2.09455783236222	0.0362103170066038	0.279837160149396
MT-CO1	6836.81149246685	-0.453932036007294	0.216687243157895	-2.0948719887332	0.036182373517018	0.279837160149396
PIGV	15.529848718505	-0.34651065417322	0.165434254099804	-2.09455203856498	0.036210832524306	0.279837160149396
ZSCAN26	22.1054836663389	0.348696131106791	0.166452661386211	2.09486666180561	0.0361828471817783	0.279837160149396
KDM4C	123.631457414719	0.311808665604649	0.148965264624216	2.09316357334192	0.0363345552431601	0.280644484721282
KCNAB1	29.1318482234702	0.447732982776958	0.213965408269221	2.09254844696017	0.0363894826977165	0.280919867753823
BDH2	21.52419189638	0.406381681214471	0.194343607130727	2.09104733216727	0.0365238212422021	0.281658568574124
PPP1R3C	12.9051727410625	-0.769942717443088	0.368173324821323	-2.09125068421713	0.0365055980463733	0.281658568574124
APBA2	19.0248717736602	0.501993785832162	0.240174087705418	2.09012467010128	0.0366066021038058	0.282005910458723
MCFD2	164.947206203667	-0.235287820636839	0.112571763938365	-2.09011400732481	0.0366075596972832	0.282005910458723
RASSF1	38.1539147068024	0.319350354521342	0.152865020043149	2.08910026918649	0.0366986981400882	0.28255865049751
FRMD4A	93.7920693616536	0.375536626536522	0.179827091712178	2.08832063601177	0.0367689211880277	0.28294985549921
FNBP1L	112.451267737002	0.411777073833733	0.197211623936933	2.08799595892693	0.0367981992128261	0.28302572745485
ETS1	327.32386423537	0.481320350487246	0.230611725877526	2.08714604019254	0.0368749353807423	0.28308076854147
LCK	11.3901810380199	0.798666510753551	0.382676072306824	2.08705630832646	0.0368830449029333	0.28308076854147
SPRR2F	23.3928809212945	-1.61305813537979	0.77282615266391	-2.08721991332672	0.0368682602320646	0.28308076854147
TICRR	93.2976989592437	-0.608205993517501	0.291372305930218	-2.08738435719132	0.0368534048413195	0.28308076854147
MRPS24	19.1490575430817	-0.356881053651555	0.17103132132187	-2.08664150456937	0.0369205525572081	0.28321950185332
CD47	432.638585020046	0.336536093851794	0.161379667975835	2.08536860976928	0.0370358539238503	0.283954534950089
PTPRE	100.868038155513	0.298158362672052	0.143014769372661	2.08480819134928	0.0370867148797926	0.284194989155088
IL36RN	60.9174702669625	-1.18621898341477	0.569219443256257	-2.08393967821781	0.0371656545669953	0.284575738977276
LUC7L2	175.895069799296	-0.266191215204414	0.127754359371195	-2.08361747117362	0.0371949765181277	0.284575738977276
TCF12	213.801592107237	0.240589727812314	0.115459632565524	2.08375622255492	0.0371823472508528	0.284575738977276
ABCC3	68.7695870299422	-0.516609714705211	0.248207979106608	-2.08135820840523	0.0374011309146929	0.284955150174431
APOBEC3F	10.0422521894269	0.50522640819079	0.242614674031938	2.08242312715299	0.0373038378011999	0.284955150174431
CD207	8.351910075597	1.09855476160206	0.527914725442617	2.08093222003043	0.0374401104989273	0.284955150174431
CENPH	15.2378155885883	-0.55425581280909	0.26637147769051	-2.08076261623275	0.0374556395227497	0.284955150174431
HNRNPA1P50	7.4672344364447	-0.447150826240563	0.214687041433912	-2.08280305720367	0.037269178809933	0.284955150174431
KCTD1	57.8825081118398	-0.396324058163689	0.190481824479725	-2.08063976311753	0.0374668914495566	0.284955150174431
PRPF4B	356.580921720255	0.231136383811354	0.111057631819421	2.08122917826286	0.037412934023671	0.284955150174431
REPIN1	45.9670213716636	-0.457403214840599	0.219677033706349	-2.08216219567144	0.0373276570765842	0.284955150174431
RNF144B	114.870923907228	0.446178802212995	0.214413920854407	2.08092273316508	0.0374409789772205	0.284955150174431
SOX4	142.631348004909	0.500688509568392	0.240574603796152	2.08121930439775	0.0374138373719172	0.284955150174431
UBE3C	252.178716026055	-0.235800030807864	0.113337847063206	-2.08050564677096	0.0374791782424963	0.284955150174431
UQCR11	16.4451224102852	-0.329822552012241	0.158516695607774	-2.08068021319557	0.0374631863718674	0.284955150174431
EGOT	6.2490992307669	0.738096326204041	0.354824154753234	2.08017497207133	0.0375094869750045	0.284975739679228
HMGB1P6	6.64800778516764	0.689315193652935	0.331393645726345	2.08004951978516	0.0375209910425001	0.284975739679228
FAM228B	12.6120213559423	0.347816525822106	0.167254404202135	2.07956572193909	0.0375653837830943	0.285015860821759
TBL1X	50.5502637713795	-0.437020629016116	0.210141401651988	-2.0796503001339	0.0375576197618823	0.285015860821759
MIX23	11.4170155217072	-0.403350752469985	0.194002232652322	-2.07910366265137	0.0376078235366516	0.285189400648646
FSD1L	50.3205300446988	0.454470843940871	0.218717348868977	2.07789115171253	0.0377193856782494	0.285862348554664
LATS2	50.9072806681921	0.350541438172193	0.168715034520843	2.0777131046308	0.0377357913289313	0.285862348554664
FAM95C	7.90320134099581	-1.0691384398024	0.514629704304947	-2.07749072946804	0.0377562899920282	0.285869052796785
PKIA-AS1	6.21536164040965	0.796098046980185	0.383332551161543	2.07678175142683	0.0378217072293033	0.285946412089468
SAV1	69.3736002930505	0.26795169904558	0.129025020818517	2.07674214928028	0.0378253641515262	0.285946412089468
STON1	72.379797621301	0.416222706924042	0.200417233394592	2.07678102264071	0.0378217745238021	0.285946412089468
ARHGAP18	54.7554005024274	0.364073286931902	0.175354905650917	2.07620816526611	0.0378747024216332	0.286117869488889
DMBT1	26.392128594211	1.69270506302531	0.815386340605135	2.07595464717875	0.037898145770508	0.286117869488889
DNAL1	43.2908220064583	0.324299490182763	0.156237384294693	2.07568432898923	0.0379231562553021	0.286117869488889
DUSP6	121.964212262029	0.405821228421361	0.195575402452641	2.07501159824857	0.0379854598601029	0.286117869488889
MAMDC2	12.0326803470101	0.657432677544271	0.316780876016586	2.07535469252838	0.0379536740045229	0.286117869488889
MAP3K3	55.202211403379	0.332041109274412	0.160007509744415	2.07515953347934	0.0379717516744734	0.286117869488889
TINAGL1	67.3032448417556	0.517221179496528	0.249256550525737	2.07505551370905	0.0379813900637937	0.286117869488889
AGAP9	52.8775843724439	0.468654709968504	0.225966156223301	2.07400399157729	0.0380789401543105	0.286673839229894
TP63	1038.94223396507	-0.439124903757669	0.211816256771323	-2.07314070435939	0.0381591868076124	0.287129658090321
C2orf69	62.132118864819	-0.366983757806511	0.177081576479111	-2.07239942801052	0.0382282066714865	0.287500573909657
SALL2	7.55744900399287	0.731565092598063	0.353127062729832	2.07167665639312	0.038295605739171	0.287858924006404
JAM3	37.9932058477281	0.405270834203126	0.195796048008325	2.06986217712574	0.0384652527565814	0.288985081921223
BLOC1S2	40.3169647073489	-0.286159983541034	0.138334465032325	-2.06860946383945	0.0385827491370364	0.289487664931012
IL20RA	15.0938496248247	-0.631565967677	0.305285133976657	-2.06877406524908	0.038567293207864	0.289487664931012
RAB11FIP1P1	60.5047318848877	0.339303762487748	0.16403263209533	2.06851379602661	0.038591734679997	0.289487664931012
ZNF558	74.060120211211	0.312540460170876	0.151144013981922	2.06783220808374	0.0386558039097419	0.289819105959099
A1BG-AS1	12.202779763634	0.58838512650827	0.284580072710869	2.06755561239196	0.0386818296601454	0.289833474753043
FAM27E3	11.5222533353287	-0.605385892737681	0.292826276860286	-2.0673892357909	0.0386974917234595	0.289833474753043
ZNF208	5.29166973679742	1.04236387297796	0.504266973128161	2.06708733374263	0.0387259253994799	0.289897464148649
ENAH	594.335921215946	0.38562115465771	0.186646391813419	2.06605201906713	0.0388235680482914	0.29005918447753
KRT8P12	7.15024257957398	0.57687346363707	0.279220465955366	2.0660142574552	0.0388271333732872	0.29005918447753
TESPA1	8.84394925371764	0.795650489409334	0.385085691472157	2.06616477067121	0.0388129240743541	0.29005918447753
WWC2	83.7400965839286	0.344129001042695	0.166528812173278	2.06648325026554	0.0387828723630479	0.29005918447753
CCDC57	108.443527333006	0.312800585225366	0.151443420569071	2.06546170213253	0.038879335620721	0.290235354896236
LYPLA1	154.581150383436	-0.289566919929996	0.140202812077827	-2.06534316707754	0.0388905418945008	0.290235354896236
ARHGDIB	82.4285846490448	0.439802353951054	0.212984301016689	2.064951979332	0.038927544155948	0.2902358292311
TMTC2	57.5785746379084	-0.401616095314729	0.194514427956881	-2.06471108355909	0.0389503452470691	0.2902358292311
TREM1	14.2221582682903	0.741862536882441	0.359291963026062	2.06479023531241	0.0389428521819403	0.2902358292311
NUP107	89.4069197120118	0.304416988484852	0.147476125446723	2.0641781004399	0.0390008330964799	0.290315190184471
RIC8B	42.2927600634694	0.26809363660925	0.129877779295449	2.0641994193586	0.0389988125542426	0.290315190184471
GALNT5	44.6936782469367	-0.873264563063203	0.423101090416416	-2.06396197703896	0.0390213216350674	0.290319429724915
FAR2P2	8.1977294436854	1.2703160777282	0.61557220785963	2.06363455254931	0.0390523789537061	0.29040225676034
MPHOSPH8	98.2207918461234	0.239313005618074	0.11599919567721	2.06305745674313	0.0391071695522456	0.290661395320744
ZNF354C	24.6378007202327	0.490184636843321	0.237651334999268	2.06262101092271	0.0391486499123908	0.290821392697806
ARHGAP45	32.1734613342085	0.558402977138514	0.270834630945016	2.0617857295062	0.0392281402969717	0.291263364753721
NDUFAF2	7.09568294951947	-0.416696545160773	0.202125232613608	-2.06157608217748	0.0392481130961447	0.291263364753721
CCT6P3	43.8814671844048	-0.412507004443198	0.200253010896838	-2.05992909967134	0.03940531932489	0.291407776940696
CHRNB2	12.0824485917087	0.5203886878927	0.252587797059502	2.06022893406095	0.0393766600772965	0.291407776940696
FRG1BP	5.59078389128039	-0.716564159456877	0.347835559263918	-2.0600658569045	0.0393922453817279	0.291407776940696
PPP6R3	296.322450521226	-0.256942259394502	0.124681239569661	-2.06079326995258	0.0393227668230774	0.291407776940696
RASD1	7.97538861218641	-0.704112376894291	0.341817723120983	-2.05990599453229	0.0394075285317402	0.291407776940696
RNF41	55.8442896300976	0.243931524415139	0.118412895669025	2.06000810162561	0.0393977663166972	0.291407776940696
TPD52L1	80.4261134417237	-0.435528045552646	0.211364507068894	-2.0605543077802	0.0393455797121828	0.291407776940696
PTPN21	52.6186245428569	0.416192158446774	0.202089979907178	2.05943985267323	0.0394521213315602	0.291589588441932
TUBG1	25.9785399643241	-0.376404669239633	0.182797162802442	-2.05913846511082	0.0394809759411767	0.291654954051014
MARK4	40.2588469312493	0.368576767382665	0.179136676609834	2.05751705545726	0.0396365160485987	0.292655633945454
GZF1	51.6009887554621	-0.251480588112545	0.122259712156321	-2.05693751177004	0.0396922370818337	0.292713127618531
ITFG1	72.6883955850234	-0.310911672755464	0.15115657844259	-2.05688482736826	0.0396973057915857	0.292713127618531
TNFSF12	5.76580855291802	0.619882643841664	0.301380676992454	2.05680951422504	0.03970455254215	0.292713127618531
MAP2K4	82.7578838229518	-0.316321469912996	0.153812810405966	-2.05653527217994	0.039730950036211	0.292759654589371
NEU3	61.7198910994807	0.349910362899876	0.170226178968657	2.0555614008366	0.0398248115649575	0.293302995734844
OGA	540.853997928905	0.179071758253661	0.0871284777866327	2.05526095259218	0.0398538066581215	0.293368299011172
AKAP5	39.3018089776812	0.339518307539238	0.165213711381992	2.05502500185493	0.0398765899024781	0.293387833330953
ATPSCKMT	21.879164458673	-0.449451730230216	0.218747164963218	-2.05466310983181	0.0399115554250528	0.293463704495385
HNRNPA1L2	21.7955341103775	0.335915249857736	0.163502065311678	2.05450156985719	0.0399271715961817	0.293463704495385
SLC2A13	28.3916297288618	0.400040669070597	0.194775626538601	2.05385384290532	0.0399898398446851	0.293776167205789
NIFK	43.0215350271165	-0.319032355756103	0.155358980202572	-2.05351731415924	0.0400224322731891	0.29386748130062
PHKB	212.947522810934	-0.307462227162139	0.149795087521743	-2.05255213804999	0.0401160335065353	0.294406439253652
EFEMP1	79.5080481599928	0.577992644693189	0.281677354569235	2.05196703006922	0.0401728666919679	0.29467515452211
C10orf99	38.2483002064052	-1.06543105205523	0.519590380221868	-2.05052112704682	0.0403136042866967	0.294719811813
COX4I1	80.8172472553653	-0.256003577894574	0.124886072973234	-2.04989693245813	0.0403744896208449	0.294719811813
DNAJA3	66.8030040298578	-0.23370575152835	0.114006142835974	-2.0499399919581	0.0403702869985923	0.294719811813
GPT2	42.6587161652378	-0.437052896683357	0.213139672037688	-2.0505469136974	0.0403110906748491	0.294719811813
ITPR1	84.2588949552686	0.425249385904201	0.207320113402534	2.05117284051709	0.0402501178028008	0.294719811813
PIK3R2	53.4859193921914	-0.491751865539332	0.239800882677578	-2.05066745396644	0.0402993425032715	0.294719811813
PLA2G4A	18.5850514872387	-0.866795856701188	0.422862611633417	-2.04982855626077	0.0403811639238808	0.294719811813
RTN4RL1	4.36095391743655	0.987616340202502	0.481678993675412	2.05036207343521	0.0403291113341975	0.294719811813
TMEM200B	10.0842966870638	0.62802534846326	0.306105630423612	2.05166219123167	0.0402025035946488	0.294719811813
ZNF335	56.1598777480317	0.259754337797442	0.126687206586202	2.05035965980272	0.0403293466920079	0.294719811813
TWF1	207.41981864374	-0.362017700824954	0.176644700958565	-2.04941160906871	0.0404218830130949	0.294869341799729
[truncated: 12,577 more rows]

## Sheet: Supplementary_Table7
MPS1 vs. MPS2 differential gene expression analysis results of the LMU-KKG 13-16 dataset HPV-negative cases (n=95).
gene_symbol	baseMean	log2FoldChange	lfcSE	stat	p.value	adj.p.value
AKR1C1	469.089867315562	-3.40660885368717	0.346630368629006	-9.82778533560404	8.54777970047728e-23	1.14565891325497e-18
ALDH3A1	553.639066186921	-3.43818024846442	0.36841795050887	-9.33228210980356	1.03615461662151e-20	6.94379016328903e-17
AKR1C2	823.340989958157	-3.28494280279316	0.366245024668816	-8.96924894956219	2.98543101466099e-19	1.10172295324856e-15
AKR1C3	241.996628203453	-3.10818538757171	0.346949540853591	-8.95860931224962	3.28798911661138e-19	1.10172295324856e-15
CYP4F11	31.3374004187675	-3.49496882125903	0.421103201592123	-8.29955414265461	1.04502835950074e-16	2.80130302047768e-13
CYP4F3	50.3246555445865	-3.45199174095732	0.426945237652002	-8.08532672700989	6.19977643381477e-16	1.38492672570699e-12
GCLC	310.519137108097	-1.75785163993073	0.218578947876814	-8.04218181579598	8.82528154278897e-16	1.68978926454286e-12
ME1	93.8927417180368	-1.69527684880912	0.217185926131297	-7.80564781064252	5.91966785564568e-15	9.91766353365238e-12
GSTM3	164.194473230131	-2.60451453748522	0.346594710800956	-7.51458246857366	5.70928504413458e-14	8.5023941607262e-11
GSTA4	83.6990666875274	-1.88440509324738	0.258165473324659	-7.29921421706778	2.89453163905475e-13	3.87954075582508e-10
NQO1	305.132190229321	-1.92370621293133	0.264432791277175	-7.27483987004822	3.46831613084785e-13	4.22598555470489e-10
PGD	259.879816601647	-1.3496514646485	0.186689021293806	-7.22940993152703	4.85097102840297e-13	5.41813039114042e-10
DBI	812.618295706459	-0.961027204594604	0.134963291662448	-7.12065623738782	1.07414393678985e-12	1.047069471817e-09
SOX2	612.81196452371	-2.06802103630533	0.290527137092496	-7.1181682269045	1.09370831943878e-12	1.047069471817e-09
ABCC5	387.024058718242	-1.20218412545831	0.173421427915337	-6.93215446274154	4.14479023926892e-12	3.70350823846142e-09
TRIM16L	45.424334716631	-1.91385357799278	0.2805050026976	-6.82288572249112	8.9229637125579e-12	7.47465516496335e-09
FOXP2	58.8906577328043	-1.84870688816442	0.273852434610237	-6.75074110915103	1.47091860345949e-11	1.11355840390444e-08
GBP1	600.85445504963	1.44942703482138	0.214782838356243	6.74833727831332	1.49548991048869e-11	1.11355840390444e-08
TPRG1	62.6471174028758	-1.8926714191243	0.28292927360687	-6.6895567043874	2.23847636490612e-11	1.57906835362299e-08
CLDN4	236.224992199878	-1.61517292104778	0.243844530382697	-6.62378163050401	3.50123886996756e-11	2.34635522870876e-08
NFE2L2	844.533758374799	-0.960683813139427	0.145441563592954	-6.60529073950334	3.96737951832111e-11	2.5321327468599e-08
ODC1	305.98913318604	-1.52634536964026	0.236377695828104	-6.45723093413279	1.06636111595035e-10	6.49656274412842e-08
SOX2-OT	37.8498281183828	-2.36356421816381	0.368679876966231	-6.41088479689468	1.44677494961087e-10	8.43092376071066e-08
FOXE1	133.232648409803	-1.79546379534767	0.280742727282871	-6.39540625940632	1.60121050787184e-10	8.9420935154193e-08
SLC9A3R1	319.654443261057	-1.10652070353309	0.173654348157392	-6.37197234203544	1.86612545944126e-10	1.00046718131565e-07
CXCL10	152.206924383067	2.2855650316568	0.359050685694119	6.36557768226605	1.94556074204854e-10	1.00293656252602e-07
RAB25	255.091404210232	-1.2319532215919	0.194966868298659	-6.31878242873933	2.63632130798483e-10	1.30868942558966e-07
G6PD	168.794186192389	-1.39991982501857	0.221939111663979	-6.30767517506373	2.83257903650159e-10	1.3558948866511e-07
ALDH1A1	154.701699466889	-2.11683836151514	0.336750191777613	-6.28607915660247	3.25583981430016e-10	1.5047593458988e-07
OSGIN1	17.304693279196	-2.34822710411628	0.374092464558376	-6.27713019263407	3.44879288975387e-10	1.54080570337904e-07
GPX2	258.541161651756	-2.0838327044533	0.334937031553229	-6.22156557245937	4.92218361562241e-10	2.12812990323184e-07
APOL6	640.257037617559	1.2204265387019	0.197255969114438	6.18701955728332	6.13123609556934e-10	2.56802991840362e-07
FDFT1	168.100774380901	-0.954907209831797	0.157891310162183	-6.04787691514458	1.46767011056967e-09	5.96096439150462e-07
PTGR1	118.585809678785	-1.34889360431098	0.223751126937232	-6.0285444045579	1.65442944402079e-09	6.521858187709e-07
GCLM	166.158074544344	-1.48084504607815	0.246005140582585	-6.01956952025977	1.74881535538687e-09	6.69696348807149e-07
SAMD12	110.25848454727	-1.6597758022518	0.277117756550176	-5.98942421775588	2.10585225677651e-09	7.62830751285827e-07
SOX21	34.8814080116024	-2.3269861154093	0.388378462632029	-5.99154262993726	2.07859820991399e-09	7.62830751285827e-07
CXCL11	66.3753890057806	2.57184838387668	0.430633530614725	5.97224368526387	2.3401263123379e-09	8.25387183270128e-07
UGT1A7	13.7621696436856	-3.3440614870236	0.564929298421283	-5.91943362889607	3.2305217437467e-09	1.11022263926762e-06
AKR1B10	160.787211961113	-2.38068687407649	0.406092349955859	-5.86242728860877	4.56149377215146e-09	1.52844252570365e-06
LINC01206	77.1976542691044	-3.62901577220517	0.619757537363652	-5.85554116476325	4.75459230606564e-09	1.55428782141946e-06
CXCL9	558.477107808396	1.97323604968656	0.337509897735289	5.84645387565546	5.02162723713586e-09	1.60249690141266e-06
ZBTB7C	147.36890083952	-1.77375898215502	0.304842849234037	-5.81860124523783	5.93421114104196e-09	1.84967981217175e-06
TMPRSS11E	64.9575486104457	-2.26476179650215	0.389740055117771	-5.81095467802967	6.21175802351256e-09	1.89218619975316e-06
KLF5	1009.27487558941	-0.957185389859633	0.165106633322233	-5.79737694724553	6.73601720394958e-09	2.00628530187858e-06
ATP13A4	27.0858653029317	-2.32082928798827	0.401022714717305	-5.78727638813254	7.15368213805132e-09	2.08436525426743e-06
ARHGEF5	112.958824860836	-1.16862355653847	0.203728866128601	-5.73617071917927	9.68410502747410e-09	2.76161829113267e-06
TXNRD1	177.279626544629	-1.33168050094853	0.232715429754966	-5.7223558504509	1.05056971769732e-08	2.93349706797858e-06
PIR	59.8730792527413	-1.37238842920194	0.241662918762945	-5.67893674473147	1.35534585697911e-08	3.70728582063082e-06
ADH7	59.9827717430652	-2.69836046399654	0.475465374865686	-5.67519867195124	1.38527787876247e-08	3.71337588181069e-06
LRRC4	64.2316563449353	-2.12989905319042	0.376655019206936	-5.65477411578112	1.56051363505863e-08	4.10109102954723e-06
SLC7A11	153.821662518177	-1.83269043065489	0.327464712232339	-5.59660434298822	2.18590784593487e-08	5.63417747289713e-06
GSTM4	41.4174969116083	-1.57442361882078	0.283802466684855	-5.54760371610539	2.89611366675202e-08	7.32388895763723e-06
NTRK2	405.874236021791	-1.94261261301654	0.350410991951119	-5.54381185989603	2.9595683147738e-08	7.34575817090987e-06
MICAL2	152.995105179321	0.931552725939512	0.168168180288626	5.53941134607446	3.03490032107385e-08	7.39577618242778e-06
TKT	789.770079738161	-0.733205617015264	0.132829786861936	-5.51988853055498	3.39214775518889e-08	8.11874220764227e-06
GLTP	533.313668451175	-1.19785530397977	0.21745562600017	-5.50850454418153	3.61894901148609e-08	8.5096094036751e-06
GATA3	84.0454456030866	1.2103989188102	0.220370083594003	5.49257367002761	3.96118225511554e-08	9.15374582160579e-06
SAMHD1	900.29739750149	1.01118179816376	0.186002466642958	5.43638918565947	5.43711274177268e-08	1.21456036796632e-05
SRXN1	87.1715564516455	-1.21031428046928	0.22259692098469	-5.43724627957689	5.41103221438414e-08	1.21456036796632e-05
APOBEC3G	89.3095032283679	1.24146121726506	0.229277938283712	5.41465623146377	6.140656691573e-08	1.31759662771092e-05
EPHX1	110.821477547247	-1.15819812272523	0.214049139612906	-5.41089828634563	6.27093845449966e-08	1.31759662771092e-05
ERBB3	194.265351387756	-0.864574977928211	0.159801388549518	-5.41030954596684	6.29159025393558e-08	1.31759662771092e-05
WNT2B	99.6019584244674	-1.57948386402908	0.291482507499121	-5.41879469056592	6.00021733401263e-08	1.31759662771092e-05
ATP11B	178.472690159222	-0.941853034044656	0.174826787022989	-5.38734967382775	7.15042366903542e-08	1.4744173605551e-05
B4GALNT3	69.4920944263065	-1.18074654425317	0.220932151052136	-5.34438531752915	9.07243939290935e-08	1.78820448798771e-05
GSTA1	69.0469492715782	-3.23036850593304	0.604192264826981	-5.34659030574994	8.96265732805149e-08	1.78820448798771e-05
WARS1	736.463433136443	1.22194049384472	0.228610947905872	5.34506551430701	9.03843560615709e-08	1.78820448798771e-05
ELF3	266.262812266632	-1.31955180979849	0.248287414576919	-5.31461416216768	1.06883556262484e-07	2.07617435447256e-05
SPRR3	3631.03176505198	-2.23661829478577	0.421897779086181	-5.30132749129476	1.14963648403403e-07	2.17022222471945e-05
TTC22	107.784890045995	-1.23075322749476	0.232137839789103	-5.30182080014569	1.14653357356111e-07	2.17022222471945e-05
PKP1	2113.63476462452	-0.937926973424492	0.177145936709111	-5.29465699777608	1.192400090256e-07	2.21968589023627e-05
DCBLD1	197.72091873857	0.846006369185105	0.161022791833694	5.25395417351147	1.48867936383538e-07	2.71444831344221e-05
F11R	567.488934892258	-0.610372523192035	0.116206903878305	-5.25246351827113	1.50078197167569e-07	2.71444831344221e-05
RASSF8-AS1	50.3793588637458	1.13296186953644	0.215792042320997	5.25024860671704	1.51894071109577e-07	2.71444831344221e-05
ETS1	220.608952328283	0.831542680740551	0.159455421841316	5.21489122877284	1.83925127873241e-07	3.24361643274349e-05
ITPR2	407.46408537886	0.740359580215002	0.142112361521281	5.2096775557708	1.89169099462214e-07	3.29277070141825e-05
SFRP1	301.63540401784	1.88886902696552	0.3632763429104	5.19953766279627	1.99784843911816e-07	3.42125066119067e-05
SMAD7	49.60241132755	0.957566413900629	0.184225149936647	5.19780504578189	2.01655451939165e-07	3.42125066119067e-05
TMPRSS4	180.325062663598	-1.36764118179494	0.263869306681267	-5.18302488074878	2.18315901866637e-07	3.65761004089817e-05
TALDO1	359.007840064508	-0.953186752164058	0.184073714697366	-5.17828824029105	2.23931062981667e-07	3.70536794709047e-05
C6orf15	26.4397235520706	-3.00181201417634	0.582118341073056	-5.15670406234394	2.51334553199137e-07	4.10809392259517e-05
VPS13C	420.086990664559	0.5816719307172	0.112931683056167	5.1506531646031	2.5958084170672e-07	4.19176147156044e-05
GRIN2A	12.1917263990707	2.8003177113151	0.544104197513322	5.14665706332202	2.65169451956898e-07	4.23103114830751e-05
APBB2	97.279741371518	0.911535914570102	0.177566530265579	5.13348947691187	2.84418940036586e-07	4.48478476860042e-05
PML	297.165135842342	0.702299662467607	0.137435100827324	5.11004581973559	3.22080690608561e-07	4.97504070114631e-05
UGT1A1	29.9460712761147	-2.68136461204415	0.524775523630796	-5.10954587495323	3.22934075206841e-07	4.97504070114631e-05
SPN	116.584137535535	1.06186561266422	0.209507123834489	5.06839859776365	4.01176608681433e-07	6.11019327972415e-05
LRRC8E	75.4416920595384	-1.17483523338371	0.231918601789185	-5.06572230222242	4.06854667090946e-07	6.1270484303595e-05
BTN2A1	71.7175139894477	1.0324710368544	0.203938140055292	5.06266771176043	4.13430089240224e-07	6.13918303419071e-05
EPSTI1	206.601711680071	1.00455491138394	0.198485074400384	5.06111058687241	4.16821350527013e-07	6.13918303419071e-05
ARHGAP27	129.237141751755	-0.862463896477581	0.170560719313511	-5.05663848011962	4.26711047768461e-07	6.2165306230877e-05
KLK12	57.3550102829114	-2.20060221572135	0.43608153746017	-5.04630906535993	4.50426579671805e-07	6.49147037348517e-05
PLCD1	24.9190420411382	-1.10331536809443	0.219032943356479	-5.03721198823854	4.72361545308939e-07	6.73517211891032e-05
LAMB1	462.425199359369	0.705150144892511	0.140887777273304	5.0050484047641	5.58479954064205e-07	7.87927034139214e-05
TMPRSS11A	135.87050230865	-2.16862374726298	0.433884557148514	-4.99815840765378	5.78804291525195e-07	8.08095199928353e-05
SLC9A2	10.0717731909479	-2.19166624863619	0.43941691891626	-4.987669236864	6.11120795339101e-07	8.44417734013399e-05
LINC00472	90.536125506925	1.19277224502016	0.23927491309264	4.98494484692741	6.19794900368379e-07	8.47664392820141e-05
ALOX12B	72.8323622797014	-1.95988856690335	0.393890968000001	-4.97571339818929	6.50077722865493e-07	8.7129917195662e-05
IL18BP	51.3403425050641	1.43068649866214	0.287493887247757	4.97640667201109	6.47754854672644e-07	8.7129917195662e-05
ALDH3A2	218.730585464878	-0.768192661224068	0.154855366651492	-4.96071061555725	7.02357609729569e-07	9.32049410218359e-05
SNHG22	67.0491004098052	1.6821343080053	0.339261403938436	4.95822480387586	7.11402179365073e-07	9.34796412748046e-05
KRT24	41.1645851996852	-3.11101629564793	0.627920366561166	-4.95447585604771	7.25255208657274e-07	9.4374714190616e-05
HIVEP3	87.9138897237824	1.12941644855248	0.228620372722113	4.94013912716902	7.80668486495481e-07	9.96504735666565e-05
IRF1	368.055382732533	0.951706716681242	0.192623984892285	4.94074877130922	7.78231294655529e-07	9.96504735666565e-05
SCN9A	107.330689351344	-2.01218975982668	0.407557789827618	-4.93718881113219	7.92567304695079e-07	0.000100214901743662
CSTA	2838.01690504205	-1.35323699972217	0.274304150943524	-4.93334495692991	8.08332103613476e-07	0.000101253039109639
FNDC3B	403.144585028965	0.571278421131648	0.115934499441397	4.92759639179208	8.32473572136376e-07	0.00010331151191985
AKR1B1	249.655189689684	-1.12413710139088	0.228477819552415	-4.9201147997344	8.64934659618384e-07	0.000106355222411607
MAPK13	123.649087930149	-0.824289011101807	0.167695673825227	-4.91538626071466	8.86075821601887e-07	0.000107287465801724
TMEM14A	96.5046119330728	-1.2893945955495	0.262346930280127	-4.91484536972749	8.8852560650536e-07	0.000107287465801724
BNIPL	61.3061182873876	-1.30987123787583	0.267304275432598	-4.9003003627831	9.56902484783488e-07	0.00011349879649162
NEXN	367.236480434606	0.944944984689137	0.192813324724596	4.90082822874843	9.54334705629192e-07	0.00011349879649162
STMP1	191.492848334317	-0.748856451233171	0.153125113898426	-4.89048747242022	1.00586560681521e-06	0.000118259795860914
INHBA	1361.32808406994	1.18503924919111	0.244416328103235	4.84844551257057	1.24432698130282e-06	0.000145023604612189
CBR3	84.1135430095539	-1.16021774616415	0.239459132727012	-4.8451597270538	1.26509859339027e-06	0.00014617341764836
CLDN7	250.059082642833	-1.13015929776211	0.234401389416258	-4.821470131114	1.4250406120208e-06	0.000159128079526481
EPDR1	22.2682357823054	1.2078246610044	0.250593244339718	4.8198612224638	1.43658118501113e-06	0.000159128079526481
ODF2L	310.857244832163	0.613872360418532	0.127282312586492	4.82291960244975	1.41472004832017e-06	0.000159128079526481
OPTN	490.422556385397	0.590479573326655	0.122412947056954	4.82366928926177	1.40941034836866e-06	0.000159128079526481
SYNPO2	206.512607781291	1.37626881090748	0.285466552410559	4.82112107105328	1.42753679411913e-06	0.000159128079526481
ABCA4	16.3130151735489	-3.03444821074523	0.631522334850053	-4.80497370131133	1.54771847419059e-06	0.000170033366471939
GBP4	164.779795799495	1.16815232515371	0.243378450880156	4.79973605275731	1.58874877711817e-06	0.000171931654890613
PAK3	34.6355200565054	1.96878301470035	0.41020619003093	4.79949611328854	1.59065322736969e-06	0.000171931654890613
SIPA1L2	182.217465132445	-0.93046115905191	0.19426514941232	-4.78964529596115	1.67076384618585e-06	0.000179145982643431
PIEZO2	73.7503832576818	1.08139765207691	0.225931172175938	4.78640305214191	1.69796900696729e-06	0.000180618084130021
B4GALT4	67.9682985488659	-1.09954193177772	0.229871878189602	-4.78328162817201	1.72456230637627e-06	0.000180792963643955
SMAGP	124.517512160442	-0.900802766809953	0.188332472269585	-4.78304540876262	1.72659101293936e-06	0.000180792963643955
PRDX2	205.243082213691	-0.844243226244509	0.177102182251147	-4.76698375770037	1.87004379014062e-06	0.000194296100149262
CSTB	1998.26756489573	-1.15484500183085	0.242753306635436	-4.75727815137525	1.96220712337686e-06	0.000202303554420155
CHST11	106.712764834803	0.853674655055502	0.179571834080753	4.75394517979699	1.99485149074912e-06	0.000204099194889392
BDH1	89.0955369222256	-0.993778477312825	0.209391828478891	-4.74602320698017	2.07454920747748e-06	0.000210645325968338
LY6G6C	74.3168476814445	-2.0439169260257	0.430865344816379	-4.74374871549893	2.09799073084896e-06	0.000211423832823824
CYP2C18	33.9143780487894	-1.77439154069509	0.374239216410604	-4.74132977755138	2.12320005095991e-06	0.00021236753942549
DHRS9	27.3828607200041	-1.81433237200423	0.382885387175834	-4.73857826068203	2.15222907835282e-06	0.000213676491386391
PRRX1	639.400488996683	0.895316327749156	0.18920260340487	4.7320507838536	2.22262785582631e-06	0.000219043243762059
MCCC1	90.4408335587681	-1.14703441127086	0.242507047043726	-4.72990135855324	2.24628952803104e-06	0.000219759259446715
DCUN1D1	136.71091026592	-0.991394791070217	0.209978374642128	-4.72141377777535	2.3421091531225e-06	0.000227473108545658
LCN2	448.259589670891	-1.60837790184759	0.341306302077266	-4.71241782545076	2.44794806623288e-06	0.000236042071451218
CILK1	105.054359403275	-0.892499943917798	0.189961550783968	-4.69831889787417	2.62311638267829e-06	0.000251125920550265
CAPRIN2	148.598232908897	0.823012348437666	0.175402946499099	4.69212384891089	2.70383355983264e-06	0.00025542845932622
RIPOR3	45.0196425187875	1.07750069759157	0.229719238176685	4.69051136571689	2.72523089484813e-06	0.00025542845932622
TPM2	528.739262185443	1.125168439564	0.239844030108411	4.69125055585256	2.71540189203247e-06	0.00025542845932622
PPFIBP1	389.34601105693	0.650217118085731	0.13873038051289	4.68691223711678	2.77357832712211e-06	0.000258154654989012
CCR4	61.0675617141232	1.58114752282649	0.337581599348197	4.68374913170435	2.81674723017733e-06	0.000260364573283219
SPNS2	32.3621634579691	-1.54344722820369	0.329745985275382	-4.68071575432437	2.85875075535308e-06	0.000262437235438338
TPM1	773.892485725813	0.750470041119016	0.160475291945154	4.67654572876867	2.91747564768516e-06	0.000266006300040301
PMEPA1	743.094191936973	0.954758996700661	0.204916534482423	4.65925797111584	3.17351286985851e-06	0.00028739589861293
DSE	225.659901737636	0.64277866653031	0.138170039609239	4.65208426043854	3.28596749606583e-06	0.000295187427852323
KCTD1	107.864002998512	-0.808945552558865	0.173964574081182	-4.65005911020347	3.31839907829077e-06	0.000295187427852323
PIGX	203.420607591925	-0.697999793445421	0.150120050076076	-4.64961071550201	3.32562124939944e-06	0.000295187427852323
PRF1	36.735377683864	1.33036129933739	0.286572330890972	4.64232291792169	3.44513869076794e-06	0.000303784170212912
APOL3	72.7453447159357	1.00508201483382	0.216738916724612	4.63729370812936	3.53000635237289e-06	0.000307225163252298
TIMM8B	212.582047763508	-0.701508796433501	0.151247187554237	-4.63816093229463	3.51523034536998e-06	0.000307225163252298
MAL2	577.503525999841	-1.05775662566451	0.229098225483457	-4.61704416711379	3.89244449997701e-06	0.000336583442794786
DMXL2	115.669749270184	0.663643836939946	0.143911107225771	4.61148447630804	3.99803519160112e-06	0.000343497856878396
ADAM23	66.1260888661941	-1.5590482525012	0.338370247848259	-4.60752167903472	4.07496729818453e-06	0.000344211767608359
CMKLR1	85.5151668771751	0.907564359005238	0.19689108088096	4.60947420748809	4.03688608954022e-06	0.000344211767608359
FXYD3	1249.39175262835	-0.899457925465158	0.195233324040825	-4.60709220561688	4.08338961797576e-06	0.000344211767608359
LINC01133	217.537356159446	-1.79559994407334	0.391111321067282	-4.59102011972813	4.41084809502991e-06	0.000369491231360537
TMEM134	182.950915506971	-0.538389609261926	0.117586243267869	-4.57867854520565	4.67922655991862e-06	0.000389538345233473
CCDC190	37.17063856975	-2.66065083594691	0.581463254390863	-4.57578499734122	4.74437603232376e-06	0.00039252390099528
COCH	14.8272252880917	-1.95638786524413	0.427910351554228	-4.57195732269215	4.83189365273563e-06	0.000397312089739974
RAPGEFL1	178.309347531789	-1.1078280818574	0.242440751231562	-4.56947966144223	4.88936609668127e-06	0.000399586425572067
GRHL3	21.0921616722887	-1.53668463108309	0.33738382617957	-4.55470746325937	5.24585297035217e-06	0.000426122226434122
S1PR2	28.2845242183312	0.880822311638759	0.193518979881298	4.5516068355623	5.32377523085899e-06	0.000427272810893431
SDCBP2	107.61609474155	-1.05359789063531	0.231420467178118	-4.55274290767198	5.29509669308789e-06	0.000427272810893431
C1R	920.193117737579	0.57229473955151	0.125796051302655	4.54938556198885	5.38027836693518e-06	0.00042923732709543
PRDX1	1951.41270197925	-0.642387620517695	0.141645835666188	-4.5351677124599	5.75577301440474e-06	0.00045647707521933
CBR1	284.316690369239	-0.878863502639294	0.193979453685316	-4.53070408201599	5.87874344742078e-06	0.000463487049563416
STK4	549.028301818441	0.723764112860503	0.160085288981898	4.52111569691045	6.15145541061109e-06	0.000479348586444305
TMPRSS11F	27.3557872030338	-1.70992441512444	0.378174612039188	-4.52152090777381	6.13968943379873e-06	0.000479348586444305
CERS3	129.778008413256	-1.06571599774419	0.236017843210066	-4.5154043577784	6.3196063921158e-06	0.000489605112563746
TMEM141	122.666317686019	-0.633560856731466	0.140433515405663	-4.5114647660947	6.43814788428131e-06	0.00049592239133921
PDE4B	50.7318354099081	0.91358405503211	0.202652412179859	4.50813313892994	6.54005336007485e-06	0.000498047359006155
ZNF750	99.9974312434602	-1.31264548094903	0.29109689054519	-4.50930780638226	6.50394858050812e-06	0.000498047359006155
GZMA	29.7634279552121	1.50720702746184	0.33470703098739	4.50306353892706	6.69808473631857e-06	0.000507200167914564
STOX2	66.609456682329	-0.963336663634277	0.214213504226787	-4.49708652641431	6.88909574696852e-06	0.000518733428632691
CALHM6	58.7117608744664	1.31905118870132	0.294051996800037	4.48577531543956	7.26492687314157e-06	0.000541908299861831
MUC20	109.156977174069	-1.31608048480399	0.293414312679999	-4.48539975021371	7.27773587817127e-06	0.000541908299861831
C1RL-AS1	109.490312622374	0.864366176398324	0.192850667097493	4.48204919074175	7.39296965606406e-06	0.000547447360774732
FAM102A	232.232118253306	-0.677438726651006	0.151243255237685	-4.47913347002736	7.4946662346292e-06	0.000547784538883429
JUP	1148.07873381191	-0.930218762585601	0.207671566051917	-4.47927841191823	7.48957940933484e-06	0.000547784538883429
LPIN2	101.132587852263	0.76375817031389	0.170542291601211	4.4784092153507	7.52013393677169e-06	0.000547784538883429
CASP14	29.7192356531811	2.91927296932009	0.652409193159646	4.47460428198739	7.65529577106689e-06	0.000554615833619511
IL32	511.743927349939	1.11783779631897	0.249895965087087	4.47321266643667	7.7053075002138e-06	0.000555237830243901
ABLIM1	610.956715207155	-0.810315053636072	0.181217424424429	-4.47150739621061	7.76701731378818e-06	0.00055669162062408
EXPH5	79.5785044006877	-0.926817239207347	0.207871954341608	-4.45859684218996	8.24979227312003e-06	0.000588148754450148
CIITA	130.032586667856	0.978424886039876	0.219634490876835	4.45478705158631	8.39765041092947e-06	0.000594010240177067
DMTN	36.5065162337728	-1.28762530550222	0.289191538663612	-4.45249992946713	8.48762681427039e-06	0.000594010240177067
INTS13	154.171512428963	0.672790606744264	0.151122582306128	4.4519528218582	8.50928643691687e-06	0.000594010240177067
KLK13	171.495155481398	-1.80462388096316	0.405302586296926	-4.45253482700722	8.48624703330243e-06	0.000594010240177067
CHAC1	18.0183819396625	-1.3341514381841	0.300081155140362	-4.4459687498872	8.7496667906882e-06	0.000607625823811367
FYB1	544.016530567232	0.973842358991917	0.219199475114546	4.44272213007363	8.88278514890301e-06	0.000613690563663645
CCDC120	35.2843028868508	-0.927193361519243	0.208761216551457	-4.4414062000386	8.93729040832998e-06	0.000614289760732547
ZFYVE26	146.612509747898	0.921967170477987	0.207657047909318	4.43985494236922	9.00195327777841e-06	0.000615577447867674
POR	232.805466477911	-0.580137392930493	0.130894907934558	-4.43208526660591	9.3326095012406e-06	0.000634949061650395
HLA-DMB	161.34834320517	0.837758711861194	0.189326858300902	4.42493325764549	9.64721045440598e-06	0.000650980125529128
SLC16A1-AS1	262.776564247526	0.792915135861967	0.17920901300609	4.42452710698776	9.66537677984754e-06	0.000650980125529128
SULT1C4	7.82774287124231	1.81570837544688	0.411114658756245	4.41654982806983	1.00288790569927e-05	0.000672085330004368
CAMSAP3	36.1840005645699	-1.36778584590391	0.309776655527777	-4.41539354724314	1.00826388546973e-05	0.000672326410793573
IMPA2	230.980670783446	-0.912409573465545	0.206848528153765	-4.41100346040309	1.02892673626865e-05	0.000682708170604393
SLFN12L	39.2781531184989	1.14981999220309	0.26114548636464	4.40298627485211	1.06770923173555e-05	0.000704951075514857
LYPD3	564.020648198448	-1.10995100091815	0.252218515266348	-4.40075146642594	1.07876628654257e-05	0.000708760026398532
LGI2	12.2026653098165	1.52557803946389	0.347098607354512	4.39522950291105	1.10655780189053e-05	0.000723472888718962
COL16A1	108.954273154454	0.877266473288154	0.199735962535383	4.39213080184669	1.12245132710456e-05	0.000730301705688464
DHCR7	108.440865831542	-1.26358886268291	0.287788241902091	-4.39068967630998	1.12991701952021e-05	0.000731607623798523
HOXB9	21.3091682003755	2.16590830886734	0.493540768676747	4.38850941265591	1.14130195989055e-05	0.000735426450404475
BTN3A1	181.564569117086	0.7434337128865	0.1695429563335	4.38492833299502	1.16023970378317e-05	0.000740509178562181
HR	155.814470963424	-0.973456358196924	0.221963916545677	-4.38565138580352	1.15639199474835e-05	0.000740509178562181
DOCK4	95.0206367564092	0.808807089342059	0.184682152383946	4.37945453256677	1.18976741286224e-05	0.000753238492220342
PDGFA	184.623058738123	0.903048812285505	0.206215486199167	4.37915128941054	1.19142401216677e-05	0.000753238492220342
DMD	72.8185532000753	1.03340880832411	0.236197065692864	4.37519748728754	1.21322588348544e-05	0.000763420963209169
LTBP1	272.359685550226	0.884866865076197	0.202424714501167	4.37133809108619	1.23487404495173e-05	0.000773412001144304
DHRS11	17.7387951062361	-1.06087184508462	0.242841791838994	-4.36857197046208	1.25061604398062e-05	0.000779628224998711
TM7SF2	49.0432092846307	-1.11140995722886	0.254840867527691	-4.36119201763467	1.29355780976587e-05	0.000799598703882308
TUFT1	145.826945908049	-0.970074018075982	0.222442065288922	-4.36101875252771	1.29458269598195e-05	0.000799598703882308
MDH2	320.164158714217	-0.511907997722188	0.117428752439414	-4.35930712954052	1.30474889006703e-05	0.000802181163925156
ABHD17B	62.5259462394601	-0.750778894430601	0.172370732251859	-4.35560541295144	1.32699636373815e-05	0.000812133893296002
EMP2	507.538552925071	-0.652109774293306	0.149947353738522	-4.34892485952405	1.36806572606624e-05	0.000830328988354637
RIT1	113.972084607168	-0.665156040397522	0.152953160506256	-4.34875643102724	1.36911666363034e-05	0.000830328988354637
FAM43A	159.494724212197	-1.04389601391022	0.24047881577743	-4.34090633112723	1.41896207324741e-05	0.000845259940788223
PRSS27	128.225640722618	-1.52430576046346	0.3509676975647	-4.34315115334071	1.40453426622738e-05	0.000845259940788223
SERPINE1	557.788895642581	1.29418354739135	0.298032163661227	4.34242912406744	1.40915952263834e-05	0.000845259940788223
TGFBI	941.806036957448	1.29788620405408	0.298937931123463	4.34165781229699	1.41411652501985e-05	0.000845259940788223
GSTP1	5404.71836597378	-0.660717389034301	0.15236670667539	-4.33636326104974	1.44859471469717e-05	0.000859093582348943
ALDH3B2	115.070425758383	-1.18036597662673	0.272316683654014	-4.33453419301483	1.46069084180029e-05	0.000862451072803931
PRSS22	180.228402684482	-1.45650309502025	0.336129619469638	-4.33315902751561	1.46984855392797e-05	0.000864051761767393
KLRG1	9.97368410382552	1.89632987482562	0.43774147428162	4.3320772333435	1.47709105051966e-05	0.000864517526205895
ATP13A5	17.0595427023298	-3.55240590748851	0.820544942684444	-4.32932521144629	1.49566925428975e-05	0.000869672907346437
LTB	127.72185685443	1.24149917934666	0.286796310021962	4.3288533916339	1.49887668131782e-05	0.000869672907346437
SUSD4	84.4707888106538	-1.43525166979017	0.331643296206274	-4.3276969147523	1.50676616278325e-05	0.000870482193094134
STAT2	317.137500705265	0.64676500779638	0.14950413851815	4.32606758720504	1.51794864479461e-05	0.000873178784814683
KIAA1614	19.3210104337568	1.17877730591368	0.272966797858467	4.31839079024138	1.57170959377667e-05	0.000900240328435416
SPIB	37.0032995735833	1.97506191222924	0.457635125199434	4.31580052201744	1.59025538773719e-05	0.000906986934546449
SLC25A10	31.0826765971908	-0.948307573606844	0.220079259968889	-4.3089365792165	1.6404139596866e-05	0.000931630012783029
PALM2AKAP2	338.920682909539	0.587062589333361	0.13633415070324	4.30605674590827	1.66190441382228e-05	0.000939852525673421
TRIM16	122.694570691653	-0.68413527573188	0.159178713420002	-4.29790680570932	1.72418623283394e-05	0.000970977650364423
TMEM45B	36.6847983341275	-1.60623428181267	0.373962565517301	-4.29517398242995	1.74556386414991e-05	0.000978903450677875
FAM3B	24.8545694341685	-1.97097179672202	0.459546308161269	-4.28895143257325	1.79518618970057e-05	0.000990541505116022
FETUB	17.3521848148494	-2.69463246834888	0.628309653305587	-4.2887013659144	1.7972081964426e-05	0.000990541505116022
IFNAR2	161.065337891306	0.494037197070501	0.115193354347769	4.28876474574222	1.79669551015101e-05	0.000990541505116022
IRF1-AS1	71.1679170814103	0.955101808695718	0.222680703669224	4.28910899309197	1.79391328889043e-05	0.000990541505116022
LINC01116	18.220658044158	1.58917020698415	0.370612748768517	4.28795342919178	1.80326887449309e-05	0.000990541505116022
KRTCAP3	69.9333051871746	-0.89482652560992	0.208966514589392	-4.28215270455271	1.85093883344355e-05	0.00101257686467935
EPHX3	53.7368760026455	-1.68957902307187	0.395433809648806	-4.27272272083267	1.93100520020008e-05	0.00104902553902048
SH3BP2	232.538911713303	0.835638982362321	0.195586979501472	4.27246734160049	1.93321874310273e-05	0.00104902553902048
BTN3A2	263.853264389913	0.760670313130913	0.178093849612701	4.27117676879431	1.94444201678231e-05	0.00105086114318279
STRBP	203.177512536846	-0.727111558608475	0.170712242164285	-4.25928187334531	2.05084719435544e-05	0.00110391586128297
JAK1	590.914381283267	0.396878556174696	0.0932610428909936	4.25556635302245	2.08520511751632e-05	0.00111792016760285
GBP2	527.381525062581	0.673871952696745	0.158510980207193	4.25126355168528	2.12567848654322e-05	0.00113057415694995
PDE4DIP	106.498058880383	0.743386614927592	0.174828673735521	4.25208633711985	2.11788175312105e-05	0.00113057415694995
RASSF8	87.2297743614711	0.905771805371898	0.213152903820725	4.2493993238474	2.14344516768911e-05	0.00113551761195799
LAD1	590.414232011343	-0.648195220741942	0.152818711481079	-4.24159590445309	2.21936017060764e-05	0.00116651311241781
PSMB9	451.68028731845	0.742207573976649	0.174951997771645	4.24234980697626	2.21191567092908e-05	0.00116651311241781
NEBL	133.215301758523	-0.984082093401186	0.232099982857027	-4.23990592884869	2.23613477431298e-05	0.00117073884297332
NFATC2	63.6472099384495	0.879378988866421	0.207453885535639	4.23891307986781	2.24604593660674e-05	0.001171352283593
MRAS	51.0240095178533	0.919309434991293	0.216967790939437	4.23707791378077	2.2644757300661e-05	0.00117638636473163
OVOL1	79.0085548630238	-1.136160581962	0.268341070706154	-4.23401672719025	2.29553858685549e-05	0.00118791906098935
ERC2	20.9122119456137	-1.8470311603818	0.436535247749145	-4.23111574587718	2.32534968167919e-05	0.00119871776090562
HPSE	21.0917892068627	-1.28904924783387	0.304887981772669	-4.22794378558029	2.35836692533044e-05	0.0012110801494331
NIBAN2	693.962224470325	-0.762893821175654	0.180499200443698	-4.22657728843301	2.37272798335904e-05	0.00121380431912065
B3GNT5	309.13874867027	-0.81286618249632	0.192476886279823	-4.22318855114153	2.40870145267055e-05	0.00122287218068725
TRIO	367.385872074064	0.522731907457032	0.123771156044047	4.22337420255657	2.40671729025903e-05	0.00122287218068725
REEP4	366.747800442962	-0.614781907713455	0.145730417352781	-4.21862449089957	2.457972439696e-05	0.00124317753242436
CRB3	12.9492179799196	-1.43520383831257	0.340417015976838	-4.21601674109682	2.48655309166789e-05	0.00124821240028557
MUC4	144.172942339734	-1.82497385602171	0.432799807581252	-4.2166697490481	2.47936667078338e-05	0.00124821240028557
PTPRM	66.5235771204491	0.806838987872387	0.191438023612195	4.2146224279187	2.50196403432923e-05	0.00125126208776547
HSD17B1	37.8246380552459	-1.29756193651711	0.30796254415649	-4.21337581838445	2.51581934202048e-05	0.0012535140015279
FOXC1	206.587359358158	0.965725782487067	0.229253047082145	4.21248831707364	2.52572782322477e-05	0.00125379000054376
TMEM116	17.4686659316273	-1.1920677424805	0.283088670899844	-4.21093411718426	2.54316912365027e-05	0.00125778951159722
UBD	130.528180169881	1.47060895685213	0.34931986245547	4.20992080586199	2.55460217759279e-05	0.00125879900684839
ARMC7	32.4036567103059	-0.929014257594417	0.221015692682362	-4.20338595110336	2.62951668920637e-05	0.00128625591917639
OTOP3	18.4305003211205	-2.71204242257388	0.645135022485109	-4.20383691483202	2.6242805138034e-05	0.00128625591917639
TRANK1	54.9404284944034	0.896756634742008	0.21345331128426	4.20118399357028	2.65522681042336e-05	0.00129410927054925
SPRR2D	1787.60667025211	-1.36257273337875	0.324527220730932	-4.19863927072075	2.68523683525956e-05	0.00129928625642541
ZNF8	69.0256207179038	0.996174311218614	0.237241709747317	4.19898470753572	2.68114424697409e-05	0.00129928625642541
LINC00944	10.6591543705639	1.27677327201053	0.304189412668377	4.19729687766106	2.70119740470809e-05	0.00130230751134182
EPB41L1	287.485428996263	-0.880036450855049	0.209853859078877	-4.19356810838668	2.74600577927279e-05	0.00131306702177082
MFSD6	117.176835830817	-0.642716212054975	0.153283172718778	-4.19299914436232	2.75290482069387e-05	0.00131306702177082
RAB6B	17.7005531139562	-1.93405586666171	0.461228564346046	-4.19326992334899	2.7496194049069e-05	0.00131306702177082
SLFN11	63.2165504135392	0.726803684700143	0.173412053522325	4.19119472918632	2.77489364930905e-05	0.00131886168729394
POLDIP2	162.594641084064	-0.529245265598698	0.126662637077793	-4.1783850218881	2.93586350567923e-05	0.00139043740518088
FGFR1	245.488554631634	0.986255573353723	0.236436514281058	4.17133358759188	3.02822166782108e-05	0.00142912869766922
RNF208	16.8256434874502	-1.2233504293885	0.293468138938951	-4.16859708795505	3.06480209663877e-05	0.00144131728074559
L1CAM	20.4999637641824	1.73540096186312	0.416542269248193	4.16620614516579	3.09710663266655e-05	0.00145141679012692
LAP3	214.572040601802	0.7552092133496	0.181361271897293	4.16411511371228	3.12562399250321e-05	0.00145967729517493
ANTXR2	58.4799691451422	0.855606531194838	0.20565345694563	4.16042863515317	3.17650865032933e-05	0.00147828977223486
SP110	437.299788617425	0.655468586855841	0.157652676936371	4.15767495733923	3.21503031280135e-05	0.00149103983676389
CNTNAP2	65.8424077013216	-1.78228939487004	0.429145857434175	-4.15310870184368	3.27988836819692e-05	0.00151066473535888
DIPK2A	85.3422884264844	-0.976540237817838	0.235117457522157	-4.15341441724212	3.27550751848232e-05	0.00151066473535888
CRYBG2	43.2441694185576	-0.918893984803182	0.22134641463032	-4.15138409329044	3.30470616853015e-05	0.0015168827663291
FAM135A	160.211844380011	-0.733666942529404	0.17683008533757	-4.14899388375471	3.33939732119872e-05	0.00152757482238998
RNF213	1235.935088775	0.614477847702395	0.148192994958624	4.1464702692186	3.37639998617848e-05	0.00153924792567177
HYI	106.497967680546	0.989911278217307	0.238811096507729	4.14516449483857	3.39569854921832e-05	0.00154279822559909
ACHE	13.8404496205863	1.3950746949791	0.336838316944231	4.14167458035979	3.44779291581559e-05	0.0015608878608933
LCP2	82.0434303499399	0.894548786055101	0.216025367543662	4.14094324303973	3.45880545165494e-05	0.0015608878608933
BTN2A2	42.8308181367681	0.909611443155787	0.219942091225732	4.13568607121331	3.53895720767851e-05	0.00159169944478238
IL4I1	60.1035349886257	1.0655485270042	0.257752943141207	4.13399169770276	3.56516358524859e-05	0.00159812332886578
TFPI2	21.4390488822864	1.82999627177699	0.442753856755416	4.13321362164419	3.57725950331929e-05	0.00159820030409962
ATP8B1	62.610164379166	-0.763302709477364	0.184711367417692	-4.13240787585795	3.58982664012773e-05	0.00159848659327681
MIEN1	141.523869854923	-0.720789750638532	0.174457579044173	-4.13160468342867	3.60239566747973e-05	0.00159877182553744
SEMA3A	67.4127489440873	1.10224910668724	0.266847721692812	4.1306296328665	3.61771023208993e-05	0.00160026964490763
PPL	321.552969083244	-0.942621595325675	0.228261643005601	-4.12956632973393	3.63448138676322e-05	0.00160239980351275
ATG9B	25.3662886506107	-1.54502067765654	0.374568875858783	-4.1247972729027	3.71061448127427e-05	0.00163060216041046
CCL5	204.279726414981	1.10392174214976	0.267699344471702	4.12373718855501	3.72774211634365e-05	0.00163277541128608
RIPK2-DT	77.6380351174587	0.678977516772157	0.164846327271388	4.1188513448307	3.80765673383123e-05	0.0016623460326886
SPRR2F	238.594004033015	-1.97364433051716	0.479705935136165	-4.11427957412481	3.88390487226258e-05	0.00168567609701621
UNC5B-AS1	18.1794814833656	-1.80663691598741	0.439128649748899	-4.11414039375585	3.88624870534962e-05	0.00168567609701621
CHSY1	102.911187615786	0.605712008651595	0.14730348681557	4.11200048108822	3.92245481778773e-05	0.00168585314102871
ERBB2	163.549633910557	-0.76240304161778	0.185385206450706	-4.11253441530948	3.91339109544939e-05	0.00168585314102871
KIAA1671	124.338858378932	-0.710721041320234	0.172845488941962	-4.11188655064571	3.92439140491649e-05	0.00168585314102871
C1QA	400.386956820316	0.941745719146949	0.229326283866668	4.1065755885814	4.01568090615016e-05	0.00171872892137431
PLEK2	101.877180564437	1.15469703184072	0.281225310631265	4.1059498849829	4.02656779311745e-05	0.00171872892137431
C1orf226	22.183329162033	-1.23844195758561	0.301736809530628	-4.10437811519281	4.05403937954228e-05	0.00172283751721768
TRIM24	96.9826022372476	-0.695702360652632	0.169521004310642	-4.10393015002305	4.06190148056993e-05	0.00172283751721768
PDE7A	113.371139110093	0.67804074906812	0.165248027378497	4.10317000344629	4.07527569928682e-05	0.0017230574194808
NECTIN4	232.519926838634	-0.893081029957186	0.217825164668593	-4.099990151808	4.13167719924647e-05	0.00174141099061322
CCBE1	18.9964899024964	1.41697333329028	0.345809035609721	4.09756017737336	4.17527644326858e-05	0.0017542705382172
STAP2	96.9550729206643	-0.665939733788045	0.16264707146385	-4.09438502516202	4.23290398084049e-05	0.00177292537672516
SGK1	476.337696083291	-0.77798753015118	0.190185701342431	-4.09067308772286	4.30123064417257e-05	0.0017959312873472
BATF2	27.5330923497219	1.5735930551367	0.385075523336583	4.08645307159984	4.38018032473714e-05	0.00182105628647839
GATD1	233.401786841611	0.75560297148933	0.184924477122271	4.08600842488649	4.38857853116854e-05	0.00182105628647839
ARTN	60.5116753732616	-1.25973803581512	0.308452178833829	-4.08406269191496	4.42550828582797e-05	0.00183071257885655
CDK11A	120.495707713784	0.7011137590672	0.171713295623372	4.08304876172775	4.44486917774067e-05	0.00183306404890025
CDK14	110.860957840412	0.778020243960109	0.190620088544534	4.0815228337193	4.47415811041082e-05	0.00183385752764025
GIPC1	439.03699678512	-0.601639300001529	0.147394821259925	-4.08182115802129	4.46841766441465e-05	0.00183385752764025
TPD52L1	118.681452994637	-0.71122185132968	0.174756354656424	-4.06979106841615	4.70553177286837e-05	0.00192281226682179
MYBPC2	88.6372522979366	2.24402671826913	0.552564392276385	4.06111350936761	4.88392173408667e-05	0.00198964142863111
ORAI2	148.231829873742	0.75622621531357	0.186328282164256	4.05856913684701	4.937431628011e-05	0.00200534533667368
VAV2	85.7315682114283	0.684628319262859	0.168769674953236	4.05658374025168	4.97957140284714e-05	0.00201635031759397
ARHGEF26	41.4510892201743	-1.4155575217258	0.349380576245202	-4.05162054782443	5.0864108299862e-05	0.0020534085648887
TRAF1	49.2977463470655	0.90831337424906	0.224411882565364	4.04752798232284	5.17613956201086e-05	0.00208335731380275
PCK2	40.8030967357819	-1.02305505794947	0.252885221976627	-4.04553120958576	5.22046097957993e-05	0.00209490534459012
NMU	36.3785875112026	-1.41527703954474	0.35005394466072	-4.04302554258161	5.27658698759416e-05	0.00211110732521566
DENND2B	291.258217004601	0.725496006891509	0.179482867982648	4.04214627861668	5.29641734685269e-05	0.00211273457440079
TLCD1	33.5459572586836	-0.942745606026383	0.233285525518497	-4.04116630867281	5.31860217305199e-05	0.00211528857345448
ARMC9	40.1317080383536	0.820628305001194	0.203263717565762	4.03725915686696	5.40793176178829e-05	0.00213196727584145
GALNT6	224.746907895451	0.857074338592238	0.21224795154517	4.03808061445455	5.38903348922823e-05	0.00213196727584145
MEF2C	254.664495564208	0.913678616135513	0.226351048333189	4.03655570788689	5.42416504560123e-05	0.00213196727584145
SLC25A23	76.3846080355469	-0.832019117323884	0.206096318979271	-4.03704016376716	5.41298045982534e-05	0.00213196727584145
PLAT	258.164652164662	-1.00843612419476	0.25019130288687	-4.03066018905841	5.56204070045071e-05	0.00217976700316201
PARD3	299.302972187747	-0.704863852191542	0.174917948693501	-4.02968281675104	5.58521643762782e-05	0.00218246810243515
RASSF4	250.386226489893	0.887029350482379	0.22032121638406	4.02607322635749	5.67160333385521e-05	0.00220337679662787
TTC39A	12.6349671831104	-1.21811354468941	0.302521337332909	-4.02653761691177	5.66041874085959e-05	0.00220337679662787
ITGA1	280.133612663011	0.516811684997903	0.128398513208008	4.02505973072025	5.69608556044026e-05	0.00220649233429424
GPNMB	1027.62002667608	-0.933198950249422	0.232050085827489	-4.02154106912583	5.78186244687222e-05	0.00221412292501224
KMT2B	276.0635940573	0.724419118608793	0.18006255581407	4.02315248350033	5.74242912281826e-05	0.00221412292501224
SCIN	21.2988555287165	-1.50261737399462	0.373635319191532	-4.02161491918369	5.78004965006929e-05	0.00221412292501224
SPINT1-AS1	36.6476189036038	-0.854213538533353	0.212346310538597	-4.02273783974262	5.75255156332756e-05	0.00221412292501224
FAM3D	41.007709114537	-1.82026214676692	0.452768562106082	-4.02029270384819	5.812587663647e-05	0.00221954736341484
GPR160	22.7781699153779	-1.23096281609256	0.306397180289334	-4.01753963574389	5.88089459678384e-05	0.00223362245114464
KLK11	268.415768141092	-1.31003182793704	0.32608426012876	-4.01746415917086	5.88277792474862e-05	0.00223362245114464
SYNE1	209.691933318395	0.739271466070929	0.184064412878068	4.01637369500998	5.91005153207862e-05	0.00223673296547366
TRAF7	160.472920153565	-0.507964993229969	0.126491479281502	-4.01580403767365	5.92434680849923e-05	0.00223673296547366
FAM83C	96.6296734066045	-1.40768986330661	0.350827427440062	-4.01248520840665	6.0082844878881e-05	0.00225866972351375
HS3ST3A1	97.4954604365522	1.06635403200999	0.265779454253331	4.01217631741232	6.01615378120129e-05	0.00225866972351375
KRT15	923.063782607422	-1.24199082618016	0.309767469394512	-4.00942948789239	6.08656243915974e-05	0.0022787205690519
GABBR2	2.23517042355997	3.17371807238153	0.791775104464419	4.00835799772756	6.11423857914776e-05	0.00228270584056595
CLMP	192.148591863613	0.745400208983023	0.186085966930458	4.0056766304231	6.18402026519101e-05	0.00229596741314003
ICAM5	14.5093814360622	1.14576587028881	0.286006238568993	4.00608698614951	6.17329224726589e-05	0.00229596741314003
WIPF1	220.862413668121	0.639157239658879	0.159620370189558	4.0042335379867	6.22188768627152e-05	0.00230364532207451
SLFN12	59.3397682309506	0.870579937650662	0.217453881715571	4.00351527773312	6.24081689175441e-05	0.00230428839669929
FRMD4A	185.147754015928	0.719700893566506	0.180057456392221	3.99706242655553	6.41333923714474e-05	0.00235501330946441
RTL8B	29.7515531852206	-0.960875541667634	0.240370158216287	-3.99748266922149	6.40196765609004e-05	0.00235501330946441
GZMH	17.0913492364351	1.42176749125776	0.355843256087769	3.99548808902275	6.45611032085496e-05	0.00236424171121363
CD70	17.5101436131086	1.51072270080443	0.378282844684063	3.99363260066992	6.50686622799228e-05	0.0023698784797223
TMEM79	322.766470341242	-0.839628778283267	0.21023725169994	-3.99372029216603	6.50445899491362e-05	0.0023698784797223
FUT2	65.4536559402335	-1.10544301860836	0.276855549113973	-3.99285122565227	6.52835313849476e-05	0.00237126062642941
GBP5	182.451029544589	1.14757538828856	0.28750249086841	3.99153198576568	6.56478318962154e-05	0.00237804835379723
TSPAN6	119.309722084036	-0.806289221094651	0.202138122297627	-3.98880335846534	6.64074406255413e-05	0.0023990806649707
ADGRF1	37.7842017278255	-1.53123161259891	0.384186268768739	-3.98564898611886	6.72959352915293e-05	0.00241814321906801
MYO1F	97.4143892302949	0.806600422570219	0.202349297761873	3.98617851157277	6.71460019014807e-05	0.00241814321906801
APOL1	1541.98310209657	0.926502488144017	0.232609450152529	3.98308188913426	6.8027302010855e-05	0.0024282606299753
LINC00861	17.4187362344776	1.46532012961393	0.367916226187112	3.98275483742516	6.81210174491317e-05	0.0024282606299753
MANSC1	24.8498246240488	-1.03688211410335	0.260302687790017	-3.98337075543294	6.79446299293424e-05	0.0024282606299753
MIR100HG	78.3777519949467	0.804158510047094	0.202046346909966	3.98006953526081	6.88951130863864e-05	0.00244934005489877
FAP	174.075003918862	1.068002716054	0.26838580423103	3.97935620743431	6.91021398486506e-05	0.00245020100632662
PRDX6	349.243581530971	-0.601276743715204	0.151372575892006	-3.97216431161333	7.12225633373488e-05	0.00251872299844455
FMNL1-DT	64.4393548883569	1.04981394791751	0.264422452978843	3.97021484405301	7.18078516113755e-05	0.00252450443391387
FUT3	22.7455584551987	-1.39118062034654	0.350501289239457	-3.96911698489104	7.21394611795129e-05	0.00252450443391387
HLA-DRB1	2268.8259595337	0.942745049676058	0.2375013274512	3.96943065452872	7.20445694092592e-05	0.00252450443391387
PITX1	1312.81218968163	-1.00192376299101	0.252384574960728	-3.96982962665969	7.19240424007395e-05	0.00252450443391387
GYPC	70.1849418200255	0.808195683095091	0.203910278417342	3.96348673234098	7.38629704162043e-05	0.00256588397900619
LMAN1	843.585215473476	0.401781558218552	0.101389276595003	3.96276185916048	7.40876743919566e-05	0.00256588397900619
LTBP2	193.961619047351	0.64770234082561	0.163430204246583	3.96317402778473	7.39598267679029e-05	0.00256588397900619
POF1B	81.2483895357869	-1.30943749798054	0.330379159602365	-3.96343855210644	7.38778858236413e-05	0.00256588397900619
CD6	31.9767063935012	1.3417497261085	0.339004348491573	3.95791302406215	7.56074770192439e-05	0.00261177065589929
USH1G	16.5419761484894	-1.52437668503651	0.385221722841152	-3.95714102982996	7.58521521379978e-05	0.00261348687687811
HAS2	36.2105577575634	1.05694388788229	0.267149043661716	3.95638282434083	7.60931857147262e-05	0.00261506914906276
NAXE	157.470179788511	-0.504222352824022	0.127604893112513	-3.9514343104338	7.76841967543988e-05	0.00266291889795194
PPP2R5A	147.619400139003	-0.548476426154278	0.138887033674684	-3.94908301835416	7.84511423059191e-05	0.00267552330871815
RYR1	56.2772581831516	1.53842275454988	0.389559946738075	3.94912969732039	7.84358471361629e-05	0.00267552330871815
SH3TC1	57.0691392394431	0.768412015889955	0.194707237485776	3.94649950259857	7.93020864668851e-05	0.00269767986019203
MYCL	69.7158637244534	-1.07771435035194	0.273368264761165	-3.94235355480457	8.0685917072659e-05	0.00273780594056924
CDH1	311.009821090893	-0.79316841326054	0.201294623373721	-3.9403358120895	8.13676255628831e-05	0.00275396536722051
FGFR2	49.5077535903731	-0.978441879070709	0.248377624504582	-3.9393318179217	8.1708856943464e-05	0.0027585486388243
CLCN4	14.454049452523	1.55503141669471	0.395198088868831	3.93481512308334	8.3260761607292e-05	0.00280387936638828
KIF2A	133.227694243757	0.433265054443683	0.110269540020806	3.92914538649508	8.52482894816995e-05	0.00284933372549431
MAL	290.454361086788	-1.82128991627897	0.463453788278644	-3.92981989217003	8.50095131214099e-05	0.00284933372549431
P2RY1	102.356935922707	-1.04313636108329	0.265475321153235	-3.92931575165581	8.51879201242648e-05	0.00284933372549431
CGN	32.0558004764514	-1.12486273319699	0.286538225969975	-3.92569867210269	8.64783588878463e-05	0.00286898377270744
EPN3	49.158305680188	-0.86748105731255	0.220948762045658	-3.92616391819064	8.63113474539992e-05	0.00286898377270744
GPT2	106.989841892825	-0.814101328312124	0.207314800392067	-3.92688475098026	8.60531886901856e-05	0.00286898377270744
ARHGEF40	65.9847764759544	0.771344709209925	0.196856434411018	3.9183108823328	8.91716516039292e-05	0.0029510312257962
CDK18	62.6656727025159	0.872998035137109	0.223424975587305	3.90734309287628	9.33166022379032e-05	0.00308059709309019
CEACAM6	130.395462742807	-1.46795748763959	0.37622849422533	-3.90177115814199	9.54914127151543e-05	0.00314464718580151
C1QB	357.928705031569	0.817230462330558	0.21007430420843	3.89019716337951	0.000100162806694967	0.00328235231817273
POLR3A	89.4272307184707	0.592488554889888	0.152282305634296	3.89072487720762	9.99452031600849e-05	0.00328235231817273
TRIM44	425.243409603748	0.405207301069248	0.104227386225678	3.88772390580603	0.000101188631158313	0.00330788103271921
GRB7	129.386627226457	-0.794075652848194	0.204342328315388	-3.88600668003839	0.000101906703342399	0.0033232495009688
RAB3D	221.229051252582	-0.575070929180285	0.148062752639747	-3.88396756731583	0.000102765621760781	0.00334312531179551
PLA2G4A	16.1551819087762	-1.39292897370338	0.358829237770633	-3.88187145049131	0.00010365567059213	0.00336391514030585
FKBP14	196.133508699515	0.566608114943918	0.146018279126633	3.88039167652792	0.000104288384735859	0.00337627347974569
EPCAM	223.383543041986	-1.21899080200544	0.3144537269071	-3.87653475757841	0.00010595468012482	0.00342195319930835
PADI2	31.7345105536244	1.25382488634694	0.32381899962699	3.87199295838486	0.000107949071600005	0.00346964366104284
SAPCD2	77.9923609158415	-0.937422182161017	0.242070826266143	-3.87251201072192	0.000107719365847816	0.00346964366104284
AXL	126.966824583417	0.728207988861443	0.18812401476769	3.87089330280713	0.000108437250029391	0.00347699632091849
FMNL2	307.814976261906	0.449546895778534	0.116218940980308	3.86810352930944	0.000109685097284287	0.00350861422172147
COX6A1	249.906601012175	-0.686588347895068	0.177587920568415	-3.86618834038638	0.000110549577802416	0.00352784759829949
SKI	424.721349404421	0.535406465852841	0.138520282276306	3.86518462895468	0.000111005197448991	0.00353397306747941
CDS1	158.301876775464	-0.693108478130289	0.179362980046598	-3.86427833631121	0.000111418116655024	0.00353871331167604
AKAP12	241.856227597986	0.707569523060314	0.183208147426222	3.86210729708543	0.000112413172169695	0.00355347581743024
STK17A	222.905526723188	0.575550982469865	0.149008347628547	3.86254187520164	0.000112213322757446	0.00355347581743024
SPRR2A	3577.17961749398	-1.3941853229547	0.361282702825043	-3.85898719217082	0.000113857903942286	0.00359067643891403
ZNF621	96.3146769695495	0.514708527878943	0.133486637955713	3.85588052678133	0.000115313799837618	0.00362805366014927
COL6A3	2056.56215839005	0.889340407132688	0.230804017603107	3.85322758402762	0.000116570945751713	0.00365369936950066
LINC02605	11.4493898986585	1.45151894966753	0.376723278085907	3.85301104047128	0.000116674127445071	0.00365369936950066
DUSP4	93.7767526381112	0.82942764197497	0.215333394939981	3.85183005267787	0.000117238378439001	0.00366281115668515
PAX9	47.8373869216594	-1.33837010298841	0.347596251739608	-3.85035827138612	0.000117945166438393	0.00366779365608766
SH3RF3	50.1678534334905	0.918428065754345	0.238530373315636	3.85036107975663	0.000117943813967061	0.00366779365608766
CEP85L	72.7957682779691	0.764209725485825	0.198565631376741	3.84865054534983	0.000118770296869098	0.00368490344661232
PLOD1	164.86299893077	0.621617298980954	0.16168813752601	3.8445448657664	0.000120776387646449	0.00373848943100545
CSPG4	111.106251702765	1.18282905870229	0.307917037615615	3.84138879700076	0.000122340158000201	0.00376160977928411
KCNJ5	10.0265411618852	1.63716261400388	0.42619588333088	3.84133840338588	0.000122365281188381	0.00376160977928411
ZDHHC3	218.543925185786	-0.406922097954625	0.105913035361441	-3.84203980714891	0.000122016040854725	0.00376160977928411
STAC3	53.210262384924	1.39027544207089	0.36219192571206	3.8385047908996	0.00012378579974157	0.00379404047066369
SUNO1	13.5628689708326	-1.14082570295656	0.297236546597944	-3.83810711036046	0.000123986400518592	0.00379404047066369
ATP1B1	1243.26543313342	-0.796794287690143	0.207658910145608	-3.83703394731023	0.000124529263250153	0.00380197201672391
SCN1B	44.5967059383258	1.13575678079174	0.296297307955461	3.83316604740285	0.00012650449982642	0.0038381415095909
SCNN1A	115.472423285728	-1.10452161573173	0.288139654217205	-3.83328569867417	0.000126442956890436	0.0038381415095909
SPECC1	149.577091012826	0.640437920270299	0.167083859294012	3.83303284336605	0.000126573046873027	0.0038381415095909
SYNE3	57.9790751622271	0.80199790828051	0.209322095753862	3.83140587902179	0.000127413115856447	0.00385489388673581
SPOCK1	109.551523499606	1.08162247305719	0.282456342838389	3.829343898558	0.000128485353119031	0.00387857925192427
TIMP3	644.020447506477	0.838346295898319	0.218970086396619	3.82858823181824	0.00012888042753648	0.00388176262982345
PLAC8	54.2350987763596	-1.18850295908903	0.310596421356759	-3.82651852167957	0.000129968374613316	0.00390575364336832
CREG1	113.818981372856	-0.766715201229503	0.200471690565385	-3.82455597130525	0.000131007982220447	0.00392818788747348
NCAM1	37.4130514749159	1.30915249231969	0.342395195535636	3.82351303227746	0.000131563634444989	0.00393604328675489
RAB18	214.272337220563	-0.54195802546593	0.141860140652314	-3.82036858961122	0.000133252387489078	0.00397768763812052
BHLHE41	108.726115852499	0.871887214913107	0.228292659226186	3.81916447891242	0.000133904458275002	0.00398826989835522
GGT6	66.9755063068899	-1.11658126974757	0.292584345017695	-3.81627140604546	0.00013548347563479	0.00401744474321479
ZNF185	123.305120382841	-0.936790807755157	0.245468564827183	-3.8163371689352	0.000135447388716879	0.00401744474321479
SSPN	225.152360833153	0.880415367505317	0.231236303295909	3.80742709927629	0.000140420114018872	0.00415463750153407
FAM117B	57.9060343018591	-0.852008948374091	0.223956782452206	-3.80434536987472	0.000142179694082828	0.00417473717926494
RUNX3	208.91599456216	0.663060421698117	0.174303489476355	3.80405707131908	0.000142345362301282	0.00417473717926494
SEPTIN6	258.908101853873	0.588835379516195	0.154739807916273	3.80532577521877	0.000141617670561707	0.00417473717926494
TM4SF1	747.734384586809	-0.886685593281834	0.233085709829994	-3.80411821011488	0.000142310214250589	0.00417473717926494
FGD5	37.4493618084447	0.902335274780173	0.237476692031002	3.79967931615947	0.000144883447304613	0.0042306597913371
KCNS3	29.4703576972832	-1.15626741667012	0.304278466934876	-3.80003037453711	0.000144678353368282	0.0042306597913371
TMPRSS11D	170.693118228007	-1.49115696324035	0.392631471514206	-3.79785389461935	0.000145954308169033	0.00425266433128164
CXCL17	53.9577579672042	-1.55856735609495	0.410540669390051	-3.7963774902266	0.000146825869555906	0.0042687790231189
S100A16	1418.0772556825	-0.612742882856409	0.161452453593174	-3.7951909012197	0.000147529894629977	0.00427996358815062
KICS2	53.1272733079257	1.01833302581305	0.268428892154578	3.79367890557262	0.000148431595434116	0.00429682218920832
NASP	473.407708219139	0.563223935205295	0.148652527546637	3.78886215055169	0.000151338855895461	0.00437154027061823
ACP3	18.9193087069149	-1.30769986196944	0.345416672403277	-3.7858620224408	0.000153176653930831	0.00441511116695685
HLA-F	89.6430498561172	0.806418580206644	0.213323948610687	3.78025339141994	0.000156668830608242	0.00449642898638601
ULK3	63.622481059509	-0.670407748459832	0.177341408863165	-3.7803226711541	0.000156625240617393	0.00449642898638601
IDH1	155.720748888459	-0.607662203372124	0.16077686314208	-3.77953762436035	0.000157119851635914	0.00449973797323964
GNLY	125.942922548457	1.15520091681908	0.305948615339789	3.77580044131301	0.000159494649015555	0.00455506956830797
KCNK1	155.278727291685	-0.779901670214946	0.206572915469627	-3.77543042582277	0.000159731604648567	0.00455506956830797
PTPN22	23.2172136529635	0.959158465537684	0.254092102564052	3.77484564006037	0.00016010677346181	0.00455607448982726
MASP1	19.6606336233197	-1.42536799117609	0.377712456083954	-3.77368542714746	0.000160853562940475	0.00456762776290506
IDI1	72.2787737554829	-0.685722752464792	0.181975080810759	-3.76822337107735	0.000164413550706572	0.00464901860784849
STAT1	1072.32552627368	0.714226901426108	0.189530931038187	3.76839230152996	0.000164302345291796	0.00464901860784849
CNFN	1527.62785925314	-1.44606515398921	0.383807077384954	-3.76768756804039	0.000164766733764103	0.00464919691082162
POLR2H	174.133792656794	-0.569040140190338	0.151097070541145	-3.76605673526533	0.000165846120749411	0.00466982259748814
PCYT1A	616.72045667476	-0.411867849672644	0.109384333540413	-3.76532759620897	0.000166330859427686	0.00467365305851002
SOX13	65.8648629799924	-0.83582757626048	0.22203496597182	-3.7643961733782	0.000166952017279485	0.00468129265187645
MFN1	136.553201393784	-0.587127101872313	0.156059550423911	-3.76219911102829	0.000168425874869322	0.00471275991831635
MIGA1	85.768906544653	0.571735947902032	0.152046649600698	3.76026666423438	0.000169732328773317	0.00473942167197661
KIF21A	366.335216786582	-0.6452678635714	0.171694497547013	-3.75823263290492	0.000171117753743659	0.00476817308404628
ADCK2	52.0575725028397	-0.590650250299285	0.157216618496985	-3.75691994870512	0.000172017492459094	0.00478329969176191
IGSF3	215.918038338814	-0.685494124864291	0.182529976958832	-3.75551532019805	0.000172985178487994	0.00480024916619998
MAOA	133.738512504343	-0.955753281609202	0.254734829401415	-3.75195368397429	0.000175461884712047	0.00485891661321397
ZNF417	106.198484414572	0.999938606693649	0.266695029793643	3.74937098553115	0.000177278669509591	0.00489910516997329
CAVIN4	20.6223659019259	1.42739551707938	0.380998154525172	3.7464630737078	0.0001793453893449	0.00491680433240405
KANK4	84.6651244159341	1.45877148549171	0.389475951799414	3.74547254779674	0.000180054536504863	0.00491680433240405
L3MBTL3	38.4316616259338	0.87069283332344	0.232429505196992	3.74605122781421	0.00017963992260474	0.00491680433240405
LCAT	48.3832550551768	0.788692346208129	0.210571939346852	3.74547695507046	0.000180051375374532	0.00491680433240405
MYH3	37.5517416840566	1.37285695029055	0.366546671814543	3.74538102745387	0.000180120191539983	0.00491680433240405
RERE	314.827822947766	0.526860995536673	0.140633632523449	3.74633710360021	0.000179435429141795	0.00491680433240405
CD96	37.7530147447896	0.983912788690278	0.262744390535009	3.7447527868694	0.00018057148790863	0.00491910498463285
IL12RB2	29.7293199327037	1.37183043803511	0.366453874998845	3.74352826270274	0.00018145418157541	0.0049331245347976
BTN3A3	103.827121399418	0.64591149976605	0.172659290458248	3.7409600030891	0.00018331869552377	0.00497372566013177
GLI3	186.3772619379	0.713164165007798	0.190720245426433	3.73932071769952	0.000184518190759906	0.00499615618334347
JAK3	71.6426114073473	0.767324358463535	0.205290102751502	3.73775621999839	0.00018566984009921	0.00501720336058409
ADARB1	53.5010524881777	0.899976600216811	0.240839870471686	3.73682562797515	0.000186358063597072	0.00502566826235726
GPAT3	21.2759558571311	-1.23669608469281	0.331169826940023	-3.73432596840045	0.000188218588361727	0.00504843277822873
KIRREL1	67.723594114024	0.664566849203296	0.177957381630141	3.73441575233166	0.000188151459969409	0.00504843277822873
NTS	227.716221446004	-2.39084468565125	0.640260637998751	-3.73417409060826	0.000188332193472683	0.00504843277822873
SGCD	62.8649584061382	1.08268217179063	0.290002040867207	3.73336052585366	0.000188941840807731	0.00505466565338527
JPH2	22.9931439521394	1.54988073442102	0.415316561360725	3.7318057564164	0.00019011207517063	0.00507584092333058
SACS	77.9255779206133	0.568611193981227	0.152403480475003	3.73095937316529	0.000190751985887787	0.0050828009281392
TST	108.113614136699	-0.739206762573478	0.198195706236986	-3.72968101382376	0.000191722332367294	0.00509852067602945
CHP1	137.158705334504	-0.627517648731383	0.168315737808498	-3.72821731884243	0.000192839055009804	0.00511806307781465
AMN	19.9308525305471	-1.34326455376562	0.360712703977502	-3.72391806264024	0.000196154612104141	0.00518559697221076
SZT2	149.009217349038	0.622912990546912	0.167273710236026	3.72391447327839	0.000196157402440562	0.00518559697221076
GSDMB	102.024012487954	0.836201781176503	0.224641928735917	3.72237625398738	0.000197356638740933	0.00520702958473371
ERMP1	66.9063931165489	-0.693126789227796	0.186270797688267	-3.72107060167196	0.000198379961538136	0.00522374582415645
PLOD3	191.089790071785	0.540341124611494	0.145544637274309	3.71254575043605	0.000205184955801932	0.00539234110316332
KIAA1522	194.065103145922	-0.511768405226341	0.137874256643676	-3.7118488808898	0.000205750822173868	0.00539663066457211
FSTL3	69.4022296074739	0.925420005135452	0.249429596638181	3.71014513757906	0.000207140460960405	0.00542246796533655
CYSRT1	49.9622068456234	-1.48238448847247	0.399913032968701	-3.70676713751534	0.000209921794115117	0.00545267791962193
RGMA	97.3956535587304	-0.982699307086539	0.265079704840006	-3.70718425116577	0.00020957646830548	0.00545267791962193
SPRR5	69.2695524057637	-1.84530069797587	0.497731998016218	-3.70741825988801	0.000209382967621932	0.00545267791962193
UACA	493.71893962377	0.537413254586216	0.144957863561204	3.70737565650801	0.000209418183653367	0.00545267791962193
DYNLT3	123.921302974409	-0.847537165129576	0.228703274278215	-3.70583747786031	0.000210693377342886	0.00546213411320446
MRPL47	162.315477186556	-0.67726216029615	0.182836104690284	-3.70420361691363	0.000212055879194528	0.00548684353058738
PDGFC	139.818198212677	0.714823257300524	0.193039644462848	3.70298681024611	0.000213075964135544	0.00550261492737707
TTLL4	47.6790932877632	0.886060392844663	0.2393962486862	3.70122922855866	0.000214557534364716	0.00553022044825056
EPHA1	26.6839026912933	-0.868336892072612	0.234814128087775	-3.69797549723252	0.000217325861288656	0.00555932591132461
RAMP1	45.3364299637609	1.09908802835051	0.297215321934279	3.69795211497724	0.00021734587611237	0.00555932591132461
TNRC18	192.778388301146	0.671290755484209	0.181525749664287	3.69804700834836	0.00021726465969557	0.00555932591132461
ZBTB8A	99.677222098013	0.563319554131301	0.152274674854137	3.69936468208454	0.000216139842826022	0.00555932591132461
VCAM1	61.543899391949	0.94604104680595	0.256140366993244	3.69344769007418	0.000221234035841463	0.00564799958549167
PTPRC	369.981932354036	0.770645952268875	0.208792603814499	3.69096384732838	0.000223405892293446	0.00569260299317312
C6orf132	556.691257146495	-0.679456934272529	0.184176897183053	-3.68915398546007	0.000225001011979289	0.00571892417663638
DOCK8	111.234549951892	0.796122595607793	0.215904510234077	3.68738288396413	0.000226572314988728	0.00571892417663638
IQSEC1	106.664339630014	0.436133574682544	0.118266773856186	3.68771008510715	0.000226281252045713	0.00571892417663638
PAK1	212.661180755761	-0.672544329362305	0.182362616422226	-3.6879506477641	0.000226067482587902	0.00571892417663638
PTMS	1415.66360186507	0.903345954982403	0.244966972978237	3.68762345388763	0.000226358280976979	0.00571892417663638
ACTN1	1327.09138090139	0.633187915512485	0.17180852210499	3.68542786908761	0.000228318741024006	0.00574064099944899
ATP2B1-AS1	12.9447145598196	-1.0613559436965	0.288042771574179	-3.68471646726664	0.000228957369690252	0.00574064099944899
DPYD	71.1844168354914	0.713167601682696	0.193558499295102	3.68450677330057	0.000229145932605029	0.00574064099944899
STARD9	63.382630616614	0.75269961739939	0.204258747600459	3.68503002315332	0.000228675682789713	0.00574064099944899
CD164L2	26.0273512284257	-1.44381653705021	0.392645555462468	-3.6771498288059	0.000235854520163444	0.00587189930827782
CLSTN3	182.868856363161	0.604467983837815	0.164352124016893	3.67788361393908	0.000235177219123935	0.00587189930827782
NAA20	251.278306734237	-0.890648646524421	0.242265033505535	-3.67634005467847	0.000236604085088896	0.00587189930827782
RASSF9	38.2203863239116	-1.23313514055097	0.335464975651942	-3.67589832039693	0.000237013916718518	0.00587189930827782
VSTM4	57.5838796997785	0.876197115381002	0.238361393014812	3.67591875638415	0.000236994941960673	0.00587189930827782
ZEB1	260.758788010437	0.601330236756107	0.163527563028676	3.67724086153388	0.000235770395463816	0.00587189930827782
TTC1	220.521465724335	0.39210768825019	0.106744136678314	3.67334169774451	0.000239399010242516	0.00592004600420747
HCG18	276.360494483152	0.411256957691823	0.11200416271515	3.67180065206803	0.000240847522269636	0.0059448974972006
ANKLE2	531.199914089203	0.575052707775568	0.156903566978543	3.66500723246279	0.000247331593421795	0.00609372306366235
PCNX1	238.310433906532	0.388760003169222	0.106131952263366	3.66298739332069	0.000249290812098851	0.00613072432029523
ATP8A2	10.3189858475267	1.62813982342366	0.444657641288759	3.6615581792428	0.000250685915729184	0.00613482932889025
GLI2	36.3489807578175	-1.23631426567872	0.337703768845758	-3.66094305048573	0.000251288614605741	0.00613482932889025
KLRG2	16.561620547087	-1.30560944393675	0.356587367888366	-3.66140127640609	0.000250839519102121	0.00613482932889025
TMEM106A	79.2938779631369	0.700339814748809	0.191229857416793	3.66229324337356	0.000249967483056113	0.00613482932889025
DCBLD2	193.881399395736	0.820982126622762	0.224420749643346	3.65822736056039	0.000253965708486889	0.00618891343790867
CEBPA	48.1193712571115	-1.05322050189511	0.288197962970628	-3.65450363020937	0.000257680017653556	0.00626803135501018
CSGALNACT2	88.3918943318246	0.534004232809873	0.146201973679225	3.65251042356999	0.000259689051415557	0.00630545716688897
FRAT2	63.378824368506	-0.66564928097843	0.182322804817395	-3.65093813494757	0.00026128417684172	0.00633271577253088
DSC2	838.134719900972	-0.832515546857581	0.228243689975214	-3.64748548776085	0.000264819263662188	0.00639526592948524
PHLDB1	189.999107879259	0.646295901931628	0.177180136870597	3.64767695378659	0.000264622057449607	0.00639526592948524
LUZP1	327.835352935559	0.41363554420162	0.113519466684562	3.64374108055839	0.000268703732726671	0.00646688155620914
NNMT	374.02858988194	0.738248823016718	0.202609827137704	3.64369701828414	0.000268749759517159	0.00646688155620914
JAK2	68.4509731129155	0.715260227093376	0.196395809318981	3.64193222642379	0.00027059932195218	0.00649971812208793
MYBL1	28.5583323446655	0.865010847444304	0.237576749457581	3.64097433532211	0.000271608213465546	0.00651228065309252
HOPX	265.335095831459	-1.16737576006823	0.320734047826355	-3.63970014402787	0.000272955710528572	0.00652125737649634
PGAP4	53.7919550411826	-0.935858595224632	0.257094903463293	-3.64012892755865	0.000272501560634117	0.00652125737649634
LOXL2	120.093200106939	0.86452865472378	0.237701688652481	3.63703202793699	0.000275797648795906	0.00657056445909701
ZFYVE16	151.939639438555	0.430572265792476	0.118391764413354	3.63684305176137	0.000275999984367053	0.00657056445909701
EPHB2	82.7571896107512	0.825558788639436	0.22706318379781	3.63581085595347	0.000277107607055749	0.00658523627192945
TP63	255.275758197387	-0.697627873069003	0.191910211964442	-3.63517848231163	0.00027778824724507	0.00658972721739058
PLEKHO1	247.853625361903	0.554277237225279	0.152539414326547	3.63366569664883	0.000279422859934895	0.00661679256485406
GALM	79.6281638790674	0.66808123082826	0.183963244572918	3.63160169510627	0.000281667620587464	0.0066581853945922
OTULINL	54.8288875313351	0.755044770866336	0.2079826728765	3.6303253555871	0.000283064181778016	0.0066794176555823
NMT2	90.2400154315	0.673438173115353	0.18555838687933	3.62925214236366	0.00028424350235514	0.00669545810556404
MRPS33	167.376407533082	-0.522913030996759	0.144121608591607	-3.62827639870799	0.000285319710588597	0.00670901768599818
ALPK2	30.0601405600245	0.981302719553288	0.270530771547426	3.62732384911437	0.000286374018359269	0.00672201570590066
EMP1	895.824821420914	-0.708695012331557	0.195448480415512	-3.62599397460095	0.000287852065884878	0.00674489727107521
PITX1-AS1	9.09582983855275	-1.43676308487027	0.39639084395068	-3.62461218970293	0.00028939537631841	0.00676922553018437
EFEMP2	84.7343138996446	0.786042677810621	0.217003752061884	3.62225385663591	0.000292047308083528	0.00681935552307235
MED18	76.2180029161996	0.742079005327382	0.204934521580531	3.62105417673994	0.000293405060248541	0.006839144386976
MIA2	145.281913466818	-0.501498198304722	0.138541425402048	-3.61984292315002	0.000294781908020475	0.0068593088770806
CRABP2	278.769429390964	-1.14171914744146	0.315533923301096	-3.61837210876368	0.000296461938040784	0.00687453175702531
ZEB2	437.926144742596	0.592765626071317	0.163809981126704	3.61861726614097	0.000296181286897327	0.00687453175702531
XPA	127.233913717804	-0.598189907510162	0.165387654870162	-3.6168957591168	0.000298157306284765	0.00690190393114803
COA3	126.528156136776	-0.4472985550645	0.123716053993445	-3.6155255573234	0.000299738900178767	0.00692565557868433
HELB	75.829370395493	0.712862255448729	0.197189488601729	3.6151128566925	0.000300216809014071	0.00692565557868433
KLF3	242.886024044747	-0.569485460463594	0.157594061364953	-3.61362259168378	0.00030194848892164	0.00695363504642052
UBE2H	393.066352191014	-0.453818247538516	0.125669942843531	-3.61119164431828	0.000304793324702524	0.0070071096586414
INO80C	28.7911827871353	-0.863950354959506	0.239321787346525	-3.60999457900819	0.000306203404536403	0.00702747299829007
PRKCQ	20.4225067487583	0.967169046424546	0.268076909432613	3.60780437401927	0.000308799175986129	0.00707493223203776
A4GALT	107.565210321714	-0.946458244569879	0.262554001938958	-3.60481362912124	0.000312377013528239	0.00713592763885454
OGFR	164.104733941567	0.426482393146846	0.118313209841202	3.60468956694913	0.000312526264568202	0.00713592763885454
ERAP2	130.947839929475	0.899415921662886	0.249572992856933	3.60381911266526	0.000313575329885408	0.00714770433070429
GRAMD1C	11.9263061561769	-1.10767272816809	0.30741964120228	-3.60312933759248	0.000314408982245739	0.00715453920040686
HLA-DRA	1886.19552312277	0.723342975892317	0.200857911134566	3.60126704398369	0.000316670098490839	0.00718160631145976
NDUFB2	295.347794281157	-0.439757236857341	0.122111601481721	-3.60127319207396	0.000316662608764932	0.00718160631145976
HSPB1	12149.5105271682	-0.7821118164124	0.217233270128571	-3.60033164325843	0.000317811556211307	0.00719531805388539
FOXP1	841.761195716249	0.44384287964728	0.123300833987044	3.59967459501463	0.00031861564553232	0.00720135834244465
GBP6	169.455045302051	-1.18504481266761	0.329252858776706	-3.59919369286718	0.000319205375515801	0.00720254149501394
ADI1	231.429022339266	-0.456435096776702	0.126858062181102	-3.5979983371108	0.000320675668725684	0.00722355628223586
TTC9	42.7454386757919	-1.03424169382102	0.287566810583493	-3.59652663574937	0.00032249457509778	0.00725234025173748
BSPRY	34.8760583636443	-1.01552570141382	0.282719795734912	-3.59198654191876	0.000328166801072748	0.00736753707668014
UQCR11	351.614671272546	-0.430050367232588	0.119781094549117	-3.59030253356253	0.000330294375713204	0.00740290220348508
ABHD11	63.6502159200121	-0.704689484354877	0.196323854440996	-3.58942364065426	0.000331409887827199	0.00740841260580898
ARL5A	297.394000275272	-0.431748600916608	0.120289760183693	-3.589238188332	0.000331645718382853	0.00740841260580898
ITGB6	156.101244493883	0.996896150589726	0.278022387063169	3.58566862589818	0.000336215668432141	0.007498001004985
TMEM108	13.1452980120698	1.60098668003129	0.446626292674243	3.5846225497499	0.000337566035133681	0.00751561057956267
ITGA3	558.439926998465	0.752563695998824	0.209997329156457	3.58368222596837	0.000338784216640405	0.00753022364117969
TSHZ3	54.2609806110695	0.882732143741907	0.246490722410429	3.58119825001803	0.000342021998297247	0.0075896040449967
FAM193A	196.788623104963	0.490340089473823	0.136939659148077	3.5807018399513	0.000342672513564689	0.00759147057736782
ENSA	360.577789539307	-0.513954643233203	0.143558846522557	-3.58009733069599	0.000343466249230821	0.00759649857828497
TMPRSS2	14.0140265455289	-1.73254254724229	0.484283877644472	-3.57753505169174	0.00034684971848532	0.00765869320734554
PI3	3527.58340713707	-1.51853151157198	0.424562956506633	-3.5766933697341	0.00034796793853265	0.00767074717130446
BLVRB	175.713257678155	-0.515650674673746	0.144192225716007	-3.57613367928271	0.000348713383339665	0.00767455743333585
CREBRF	347.364078243348	0.479729735252516	0.134352135620182	3.57068931608745	0.000356043008620637	0.00779745824271633
GGT5	75.6943560870365	0.733413044810534	0.205366263578486	3.57124403994544	0.000355289656301237	0.00779745824271633
MMP14	1119.52640424265	0.622367067573924	0.174297387074416	3.57071943544516	0.000356002066182365	0.00779745824271633
ABCC1	42.1109466844489	-0.846203716801706	0.237073029591874	-3.56937994279005	0.000357827154428132	0.00780863227633308
CD69	13.775890387368	1.3323097767101	0.373281235244188	3.56918497614418	0.000358093529085539	0.00780863227633308
ETNK2	52.9810283593929	-0.985750853327614	0.276195485369888	-3.5690331867933	0.000358301040807643	0.00780863227633308
ADGRV1	13.9272283961121	-1.22018016266728	0.342341390355278	-3.56422038655912	0.000364939241884724	0.00794039068016389
KLRD1	46.6958257597382	0.909628067280355	0.255319588127651	3.56270380173718	0.000367054749896816	0.00797347619589469
FAM227A	28.1391535394932	1.15420166100999	0.324189419836201	3.56026936842405	0.000370474568356027	0.00803474213539779
DBNDD1	24.5931743539554	-1.29118798908555	0.362739136909832	-3.55954970860095	0.000371491214962592	0.00804377504708178
CACNA2D3	10.8431994479304	-1.21167973468794	0.340459409292304	-3.55895505195934	0.000372333239799257	0.00804900389198297
IGHA2	110.23932550202	-1.25404615756152	0.352443235656312	-3.55815073376644	0.000373474981117667	0.00806068465687615
PPP1R12A	755.5118217719	0.340726247731024	0.0957920075181326	3.55693816800454	0.000375202423563046	0.00806633787246515
SLC20A2	80.9852421706279	-0.691264657256567	0.194355619183368	-3.55670013638444	0.000375542403373741	0.00806633787246515
TNS3	118.747922094583	0.729511124290549	0.205080170440411	3.55719971718337	0.000374829185461265	0.00806633787246515
TBX15	21.7752937046267	1.10753212591609	0.311593567534663	3.55441267507193	0.000378824289819021	0.00812381113031094
STK10	120.252520472419	0.570488733763112	0.160595714000146	3.55232851209586	0.000381837819572361	0.00817535510499737
TXN	736.496901934077	-0.730650166957014	0.206073666998742	-3.54557754805942	0.000391753699003111	0.0083742820219118
NTPCR	113.319923812662	-0.454888917861317	0.128313210412739	-3.545144856076	0.00039239737604349	0.00837468476291543
MDN1	271.378032415582	0.474179264961156	0.13384964879241	3.54262614238584	0.0003961639020642	0.0084416292199785
CYB5R2	59.2662199119827	-0.805005645397184	0.227319145200712	-3.54130156827047	0.000398158219350796	0.00847065811739479
RUBCNL	10.9780203448919	1.05922157426437	0.299164809615051	3.54059548523544	0.000399225147356444	0.00847989643426057
CDK11B	173.299669054576	0.435232708090664	0.122961062054702	3.53959782729462	0.000400737214117104	0.00849325513039583
KRT31	13.7192347813323	-1.55775751214723	0.440125945063315	-3.53934488439016	0.000401121427855	0.00849325513039583
PCCB	52.3289891185902	-0.753068014737955	0.212911417990224	-3.53700154668329	0.000404697296033442	0.008546992301211
S100A8	7906.16050430492	-1.20817620148147	0.341596999870877	-3.53684664074381	0.000404934724410131	0.008546992301211
PITPNM3	74.0363817510653	-0.770966757247521	0.21813764863489	-3.53431313701348	0.000408836406030971	0.00861577727992627
ASB1	72.305817373784	0.629078920762895	0.178328095678969	3.52764895720851	0.000419267784828036	0.0088079092790755
DHX15	223.773739620943	0.451821812042524	0.12806950654131	3.52794216394349	0.000418803651828044	0.0088079092790755
NAA50	272.239393021882	-0.475540428767352	0.134915985530067	-3.52471522851067	0.000423938266265069	0.00889208854890567
PRKX	165.478071779058	-0.767488914540026	0.217784716273603	-3.52407151278618	0.000424969536970095	0.00889979172501591
FAXC	21.1075600860689	-1.32149747983774	0.375051847606048	-3.52350611861492	0.000425877263727858	0.00890488762206627
ZNF234	68.7845218504724	0.582926484955267	0.165549344496673	3.52116456110149	0.000429655886967799	0.00896990319786513
TP53INP2	30.9970022210077	-1.15287045135922	0.327454588379145	-3.52070330443611	0.00043040390777436	0.00897154521912868
PATL2	16.4159390236478	1.05807813241409	0.30076018366662	3.51801265551469	0.000434791626609585	0.00904893194324266
ETV6	358.615851447033	0.565706133825125	0.160831156011006	3.51739145483985	0.000435810552611601	0.00905607571574153
MDGA1	72.8389006795542	-0.970795742648109	0.276202351949191	-3.51479897183023	0.000440086990701958	0.0091307831832482
HAPLN3	83.5551226322419	0.780892093916655	0.222278301145882	3.51312786669245	0.0004428642954922	0.00916004653160796
PSMD11	406.273241730619	-0.387230137089106	0.110219393028541	-3.51326682581924	0.000442632729249859	0.00916004653160796
IL7R	424.541360615954	0.701206120943796	0.199761399280318	3.51021830779138	0.000447738931696452	0.00924660231360177
TAS2R30	23.8326499717721	1.03964259575007	0.2963647341716	3.50798349424431	0.00045151706296665	0.00931028183837232
PYGO2	103.226521233015	-0.551466429330229	0.157231158877522	-3.50736096628152	0.00045257478242906	0.00931775700291351
CD226	23.8723978483511	0.988486300850279	0.282003452500642	3.50522765620407	0.000456216993629656	0.00935337670124529
S100A12	140.989627808091	-1.46202102395738	0.417109906707551	-3.50512179271361	0.000456398445319288	0.00935337670124529
ST3GAL2	131.429750243816	0.527076423456758	0.150346517482108	3.50574414548365	0.000455332687870917	0.00935337670124529
RAET1L	26.5832822915427	-1.28590978914064	0.367031070863473	-3.50354477106101	0.000459109471582517	0.00939457137041295
MIF4GD	47.236533581458	-0.649914961888526	0.185540791761331	-3.50281442543664	0.000460370078302961	0.00940600634069297
LTBP4	192.00965845173	-0.696485004724096	0.198913964756217	-3.50143845143144	0.000462753844964088	0.00944031930601776
ANKRD35	25.8815560038855	-1.19491182056732	0.341320540255506	-3.50084943517559	0.000463777785174432	0.00944682926245123
ALG1L	20.7177296963584	-1.32745825424641	0.379382589828544	-3.49899623713976	0.000467013171758365	0.00949829672394138
SLC38A5	161.627752040236	0.891347250252002	0.254776447504922	3.49854650608857	0.000467801498937572	0.00949991437918224
RNF212	14.626127496165	1.57925120060846	0.451784420552343	3.49558578996084	0.000473022365415777	0.00959140508875591
DLD	137.940145051368	-0.575421347686736	0.164633113107899	-3.49517382514421	0.000473753108511173	0.00959171134950945
IL2RA	74.0459638954424	0.821003002195471	0.235108347951088	3.49201978300776	0.000479382740671086	0.00969105109082137
AKAP5	13.8816457554933	1.26027817005351	0.361256624124349	3.48859532502222	0.00048556565160946	0.00980125968150841
TAP1	371.94655335299	0.653275323605223	0.187289845050302	3.48804455164009	0.000486566996745631	0.00980670294343111
PCDH7	263.254893832372	0.802734839484742	0.230406696119239	3.48399092997416	0.000493996228364052	0.00992658388120448
TPRN	53.0611670362311	-0.807146414280575	0.231669900715222	-3.48403660462026	0.000493911932625222	0.00992658388120448
CASC19	179.414520111178	-1.68375726616518	0.483442886516276	-3.48284629503694	0.000496113117607793	0.00995419777739109
NDRG4	91.5763605370045	-1.06256206233543	0.30517289904777	-3.48183624971596	0.000497988118682817	0.00997688304141375
FN1	3854.55086680903	0.90766168814361	0.260794221952468	3.48037499200822	0.000500712426141635	0.0100015628130795
PIK3CA	183.175814874581	-0.481910163892709	0.138462183318042	-3.48044608530968	0.000500579561843941	0.0100015628130795
KANK2	127.725907170831	0.555932921778592	0.159898609194809	3.4767839731569	0.000507466516141164	0.0101213894580953
GALNT10	135.481519593782	0.519700211775032	0.149527315359466	3.47562056153863	0.000509672845450468	0.0101502899666755
PARP14	1032.34091015807	0.496537879002909	0.143004047455684	3.47219458356088	0.000516222022495685	0.0102654655304298
DESI2	100.970728810522	-0.622190375354224	0.179279576301283	-3.47050337908329	0.000519483806713983	0.0103150243872408
APBA2	42.4875070237472	0.864340651628225	0.249186137934186	3.46865463221117	0.000523071409756076	0.0103708966049714
RNF217-AS1	42.0699389792366	-1.11232711183162	0.320747935721041	-3.46791666587382	0.00052450991483706	0.0103779611236601
SLC43A2	99.2790184479204	0.562605909153091	0.162279893506573	3.46688611260583	0.000526524924575757	0.0103779611236601
TAPBP	934.422157611102	0.543815575318601	0.156845037489626	3.46721569277938	0.000525879723096823	0.0103779611236601
VSIG10L	57.6397877885509	-1.16127218181459	0.334917166543715	-3.46734147371039	0.000525633682808148	0.0103779611236601
EIF1	1457.16331076016	-0.409994827630751	0.118338312906334	-3.46459922878288	0.000531022193518623	0.0104512341552571
C6orf141	61.7280011960852	1.1047956156879	0.319109675131119	3.46211883182154	0.000535940466608464	0.0105173047809665
NOS1AP	93.6893030951281	-0.915492945294629	0.264431716692198	-3.46211474457988	0.000535948605938979	0.0105173047809665
RPP14	120.089372607012	0.721841626490651	0.208550149063983	3.46123764346574	0.000537697931367994	0.0105362066873176
MPZL3	46.5847959632022	-0.877409618952562	0.25364963068606	-3.45914013980381	0.000541902872358415	0.010603101019299
BOD1L1	858.952480302865	0.387167716906484	0.111978500691986	3.45751831390783	0.000545175185827589	0.010636074258584
MT-ND4L	461.795958577719	-0.601512720578231	0.173961760298917	-3.45772955817793	0.000544747923810909	0.010636074258584
SREK1	819.993083667215	0.517223161150575	0.149651743527249	3.4561786515798	0.000547892058910198	0.0106735425371706
SRSF4	690.619380506513	0.398990102092534	0.115499487899817	3.45447507471733	0.000551365179381021	0.0107256132064497
NRN1	20.0890731618506	-1.41361861307027	0.409442753219284	-3.45254275953245	0.000555329452712761	0.0107870734126219
MYOM1	18.3220965974917	1.39870965225669	0.405313706732086	3.45093104186887	0.000558656288951465	0.0108240738010191
RAB27A	134.938338319272	0.493062833940615	0.142882068304489	3.45083774186327	0.000558849441938759	0.0108240738010191
RAB11A	344.586581214306	-0.493360185041574	0.14309084011949	-3.44788097288118	0.000565002966518641	0.010927467186507
PLEKHA1	354.308724306348	-0.521490742038775	0.151312129753991	-3.44645695547763	0.000567989041908504	0.0109693906753598
MYADM	570.403786490022	0.585050998642173	0.169834402727776	3.44483207904548	0.000571414255471316	0.0110196622533555
HLA-E	1632.06986737746	0.446341390962975	0.129626272819691	3.44329418144909	0.000574673827348372	0.0110318583398234
SHMT1	33.5856523882013	-1.009427786891	0.293126703059707	-3.44365687722894	0.000573903537757537	0.0110318583398234
SSTR2	27.3273400087396	1.09121071368995	0.316937737522128	3.44298133198407	0.000575339027048914	0.0110318583398234
STX16	291.941079972157	0.45661608012865	0.132610525718029	3.44328685567204	0.000574689395672717	0.0110318583398234
NCKAP1L	118.813085207033	0.75626380212661	0.219694550727976	3.44234210462055	0.000576700421057811	0.0110421653477683
PRICKLE2	61.9899372106145	0.739419053382952	0.214867281856752	3.44128266990369	0.000578963358356077	0.0110696803024914
COL9A2	26.7063395032522	1.26801604811281	0.368544744557599	3.44060271334201	0.00058042008875108	0.0110817242870808
FAM171A1	48.5123051372511	0.887250888661593	0.257907308886593	3.44019288360585	0.000581299750354625	0.0110827319402604
ABO	83.932642286538	-1.07058349922909	0.311300680082191	-3.43906572560787	0.000583725496198992	0.0111131716272089
FERMT3	35.8651378993879	0.930006002824238	0.27058457623249	3.43702518367183	0.000588140916186593	0.0111813513470197
CD8A	16.5596750596333	1.2898046083495	0.375649668859021	3.43353053462573	0.000595775095115216	0.0112944463929692
LINC00562	13.0986986911189	1.19771881360474	0.348809985935241	3.43372856827301	0.000595340030331676	0.0112944463929692
TGM3	349.522326252594	-1.74271156178377	0.508112375390369	-3.42977586492533	0.000604080020288951	0.0114357125874757
ICAM1	143.756781676181	0.636580091683469	0.18571936498786	3.42764520934627	0.000608840591689231	0.0115095775041054
TPD52	217.866491735366	-0.613484589521255	0.179054813106267	-3.4262390319391	0.000612001544885396	0.0115530376142239
UPK1B	114.376017847376	-2.59856416220642	0.759149263782393	-3.42299503691712	0.00061935208147399	0.0116753529507678
CIART	12.8170866536216	-1.02544797033171	0.299703930415668	-3.42153661084618	0.000622683409435201	0.0116884021461191
COL27A1	889.552662196211	0.650487340219579	0.190124381637696	3.42137780865559	0.000623047149157002	0.0116884021461191
COPG2IT1	36.8556024562917	1.04941574693023	0.306742130225267	3.42116600076929	0.000623532607212952	0.0116884021461191
TTN	3537.44920208269	1.47384196731655	0.430720871449601	3.42180299356357	0.000622073697930473	0.0116884021461191
TNFSF13B	156.43113746558	0.733834370180937	0.214569663137979	3.42002853268705	0.000626145679066126	0.0117067155691734
TRIM35	48.6952400734609	-0.661293802336908	0.19336186815465	-3.41998041624218	0.000626256439834164	0.0117067155691734
ASPG	20.2449684473498	-1.57240872887628	0.460213053806138	-3.41669736629994	0.000633856994203656	0.0117830586592394
HSP90B1	2739.3466798497	0.390382275578635	0.114240894181936	3.41718504896264	0.000632722564503379	0.0117830586592394
SPATS2	219.431231161145	0.453442344976987	0.132711031746603	3.4167645222048	0.000633700666321499	0.0117830586592394
ZC3H13	738.986433924763	0.358173215448116	0.104798282484714	3.41773936514998	0.000631435427885804	0.0117830586592394
MSN	1131.07956716535	0.486573631695467	0.142454984391893	3.41563079573898	0.00063634460899395	0.0117965792452917
SERPINB13	376.43458213505	-1.02951686566213	0.301408937992043	-3.41568127514955	0.000636226668950039	0.0117965792452917
MARVELD2	76.8767545985782	-0.613921073471774	0.180002931820076	-3.41061707864529	0.000648160497979742	0.0119990264563846
DLX5	23.1408232305748	-0.97988544679787	0.287566023905339	-3.40751467607463	0.000655573829543877	0.0121028320074058
LAG3	20.4843503844493	0.919328075568687	0.269769915948299	3.40782281944617	0.000654833995432112	0.0121028320074058
SPTSSA	130.969742163031	-0.716427284887171	0.2104466941506	-3.40431712543073	0.000663296976931327	0.0122285686132195
FOXA1	22.9704307405782	-1.50665869394579	0.442750827172954	-3.4029494728809	0.000666626072734702	0.0122730621605264
RNF19A	247.496180246239	0.526384223336314	0.154838891274645	3.39956078865639	0.000674941749185514	0.0124091142171926
CLCN3	186.570248060353	-0.478441126458777	0.140769020189239	-3.39876718482233	0.000676903103883889	0.0124240854473248
PRPF38B	877.306097850491	0.396025480060308	0.116530120081452	3.39848169540625	0.000677609972543044	0.0124240854473248
MT-CYB	15242.7742696482	-0.568848279165239	0.167431230124945	-3.39750403040542	0.000680035862368975	0.0124447187748786
MUC15	22.4924464546989	-1.29787532634775	0.38203363844765	-3.3972802280488	0.000680592319778111	0.0124447187748786
ILVBL	54.3113776754613	-0.602212157523167	0.177447345731823	-3.39375128458271	0.000689422754882442	0.0125890097870427
MYO5B	51.7064762237565	-0.82877444867612	0.244309103252422	-3.39231914669927	0.000693036660907033	0.0126101497473604
NLRP1	203.251493919767	0.596832200623109	0.175943845192344	3.39217436091979	0.000693402996627965	0.0126101497473604
ZNF608	79.712451655855	0.716203975679728	0.211105471771192	3.39263577429196	0.000692236159246284	0.0126101497473604
FSD1L	26.7750599116022	0.738572882359678	0.217781945375247	3.39134119261855	0.000695514571823415	0.0126314116614488
SLAMF8	70.8549859570263	0.739429584059431	0.21825635096794	3.38789492621934	0.00070431240327147	0.012773882464205
ADSS2	150.215729982842	-0.553526148981361	0.163410992457063	-3.38732505481112	0.000705777130160105	0.0127831498318052
PDGFRB	201.304268466853	0.58181524656157	0.171790939717403	3.38676328052375	0.000707223815306725	0.0127920658523023
CYP2S1	140.74851628004	-0.878333791669021	0.25947858610599	-3.38499528940029	0.00071179476030524	0.0128573924155945
EXO1	20.0826081356439	-0.955160567547172	0.282273309693889	-3.38381467444795	0.000714862378540706	0.0128954245754792
HSPA4L	192.646801755688	-0.709224822091171	0.209637733922115	-3.38309715919112	0.000716732710834351	0.012911785649614
MT-CO2	4486.9899883376	-0.582642344125211	0.172281905261031	-3.38191258822236	0.000719830459416591	0.0129501847618263
FAM83F	117.49928505237	-0.65197845519389	0.192948208820503	-3.37903346799356	0.000727411521848808	0.0130690303315544
TIMM17A	160.093706323485	-0.40183544664213	0.11896792019732	-3.37767900771609	0.000731003569237431	0.0131159850582186
SERPINI1	27.1890679512926	-1.21275421033725	0.359185018009313	-3.37640533299139	0.000734396397691867	0.0131592445431338
ALAD	50.5203964173832	-0.64200722776013	0.190234369775859	-3.37482248090378	0.00073863319963349	0.0132174910209448
ACSF2	33.8483274872885	0.827897577769086	0.245367683278659	3.37411009757491	0.000740547426178616	0.013234076204096
LAMA4	184.286803675379	0.558978549351888	0.16580046300507	3.37139317478743	0.000747890372950124	0.0133475028876838
GLRX5	181.462901139244	-0.397467051307688	0.117936967435562	-3.37016509708761	0.000751231601895595	0.0133893047343174
H6PD	240.1588763824	0.511944686139624	0.151954233735182	3.36907155237159	0.000754218469062811	0.0134246881020569
LYNX1	50.7090058083074	-0.999254105275478	0.29673535555655	-3.36749257061498	0.000758550702262606	0.0134625826459334
SPRR1B	2712.57770285287	-1.15864739540649	0.344098359910549	-3.3671982502552	0.000759360775969982	0.0134625826459334
SYNM	54.12317497527	0.880127431317711	0.26137247933854	3.36733015482374	0.000758997628674555	0.0134625826459334
COX8A	603.919303303643	-0.560558584781129	0.166500725290142	-3.36670356122657	0.000760724145037688	0.0134689375375695
SIAH2	166.978521646147	-0.535891948392887	0.159295955603865	-3.36412777312147	0.000767859849804146	0.0135773424365765
PKIG	108.716954236447	0.645689945421395	0.191958265814528	3.36369961815172	0.000769051973409691	0.0135805054013308
TGFB3	73.4292219225212	0.745657195936646	0.221745519778573	3.36267085207057	0.000771923423105781	0.0136132758419563
ANXA1	2805.47522913617	-0.797158974714112	0.237093489009536	-3.3622136906596	0.000773202624852952	0.0136179169262866
JCHAIN	871.976719356604	-1.2557277797779	0.373730851375583	-3.35997891304924	0.000779484217872305	0.0137105340841765
MT2A	6145.43814946973	0.825065975176695	0.245659870644488	3.35857042101396	0.000783467560351575	0.0137625369743016
PLA2G4F	25.8547290824943	-1.20186368785343	0.357903562053912	-3.35806573412195	0.000784899452603361	0.0137696431456058
MMP3	157.855244748676	1.24804817839431	0.37179405521093	3.35682661113624	0.000788425388988886	0.01381341893937
SMOC1	13.647346937536	1.62123184680906	0.483247473468409	3.35486874907592	0.000794026482405404	0.0138933902659003
COL18A1	505.402658231508	0.496727438394481	0.148094054725565	3.35413490646179	0.000796135373379503	0.0139078534108385
ZNF587	252.992309064582	0.532122970105414	0.158659891157442	3.35385941729517	0.000796928405545322	0.0139078534108385
CAV1	1023.72184661943	0.835553336057574	0.249373214076483	3.35061381452665	0.000806326663433907	0.0140535712223728
CDH26	16.3146838700865	-1.46346713349344	0.436858044476369	-3.34998325428022	0.000808164460092974	0.0140673094267872
MLXIP	365.113271080764	0.290987333643873	0.0868956443492952	3.34869872733999	0.000811920302501269	0.0141143551419254
ZRANB2	429.305990061973	0.360850017928159	0.107891556235289	3.34456217445989	0.00082412555405544	0.014307972540162
PRDM2	394.870806519845	0.518437744404497	0.155056637475626	3.34353790231001	0.00082717393711161	0.0143423186016907
ARHGAP24	67.0539895871703	-0.727601480782612	0.217665619323884	-3.34274876777829	0.000829529646827313	0.0143460462663567
ARHGEF1	142.329005108743	0.797218906480453	0.238481330321632	3.34289860512464	0.000829081877061531	0.0143460462663567
ROBO1	132.957193352867	0.524503515769644	0.156951776364605	3.3418131856705	0.000832330591841647	0.0143759367557392
TBC1D7	34.5550271080506	-0.774941041330779	0.231945947149078	-3.34104152651006	0.000834647383822846	0.0143973988228798
CHCHD10	546.898362444081	-0.733519798072929	0.219649181056214	-3.33950618229349	0.000839274828517879	0.0144586125020889
ITGA10	23.2602972131041	0.966998183982434	0.289776749234397	3.33704545494863	0.000846740987989445	0.0145579322982301
TMX4	149.155983266041	0.428241829355216	0.128335584856671	3.3368907761124	0.000847212354892151	0.0145579322982301
TLN1	619.272927622489	0.434650972196923	0.130359422064028	3.33425053068614	0.000855295838772384	0.0146780155276137
UQCRC1	249.207225013903	-0.451654527108709	0.135501111908639	-3.33321639023328	0.000858481454481689	0.0147138451846778
SLC39A2	15.6273702103998	-1.43083564290835	0.429417958525539	-3.33203494288247	0.000862134305095108	0.0147387577693747
TRIM7	68.1399662224821	-0.953019831532933	0.286010561098829	-3.33211412848361	0.000861889025674785	0.0147387577693747
SMIM5	14.4227596633435	-1.22141470526315	0.367069119159495	-3.32747878127126	0.000876356628316729	0.0149628125978715
HAS3	56.5894241952422	-0.970650338269063	0.291995160676924	-3.32420008612071	0.000886725518418322	0.0151205879432071
MTPN	648.642013714944	-0.407555490882382	0.122653815185901	-3.32281136354925	0.000891151552284825	0.0151767525479968
NAMPT	344.748833851637	-0.682273166760454	0.205376196679645	-3.32206544765602	0.000893537325451642	0.0151980720469903
COX6B2	50.9384235525784	1.25660261882571	0.378355229998849	3.32122439229803	0.000896234497777992	0.0152060107128954
RTN4IP1	21.9480953483974	-0.83634855736078	0.251820258470753	-3.32121236964703	0.000896273107751056	0.0152060107128954
MIER1	317.061771791715	0.316827719553193	0.0954095502608452	3.32071284988768	0.000897878646837278	0.0152139917870544
SCARNA9	212.394793131772	0.721166697142297	0.217202225374222	3.32025464241807	0.000899353745168483	0.0152197452607237
PTPRG	151.28073535586	0.435733156453679	0.131315259362291	3.31822180125706	0.000905925158088986	0.0153116202949138
CCDC28B	29.2511919787023	0.808456056818652	0.24369512230638	3.31748969436589	0.000908302664040534	0.0153324692772485
CALD1	2829.37996414499	0.526834892600089	0.158857334301786	3.31640270130207	0.000911843325654146	0.0153535629318373
GIMAP7	56.4839808112645	0.852751060628629	0.257128441216298	3.31644005071882	0.000911721455538585	0.0153535629318373
GIMAP1	22.0473900155796	0.930693662368778	0.280673602106806	3.3159287349532	0.000913391176675517	0.0153603286586976
S100A9	7203.94679811829	-1.06454501383939	0.321360197588399	-3.31262247729531	0.000924256474341327	0.0155235708340812
HLA-A	2279.15693400781	0.494268918554896	0.14924420041274	3.31181323755281	0.000926934046757874	0.0155296212858697
TXLNB	37.461874179127	0.964246636841118	0.291147366737502	3.31188513791533	0.000926695855795689	0.0155296212858697
DIAPH2	141.04836330242	-0.600449158407943	0.181376700575515	-3.31050877264111	0.000931265330434898	0.0155827081445929
MYLIP	81.1008087837086	-0.760750642425029	0.229864515918112	-3.30956102287681	0.000934423946613428	0.0156160650329922
RPAP2	166.812990094227	0.382814299186627	0.115739241646905	3.3075583850334	0.000941130915810186	0.0157085649621468
ATP1A2	19.8376307714099	1.46470462368862	0.442937269119802	3.30679923728084	0.000943684989135911	0.015729135712129
ENTPD3	13.0145487441287	-0.998645379360791	0.30202537356765	-3.30649497280435	0.000944710456484657	0.015729135712129
TINCR	73.0410140297577	-0.939955960002492	0.284311132389387	-3.30608215057561	0.000946103448207363	0.0157327847597063
SLC16A5	27.1982370739495	-1.04967676079319	0.317608566525494	-3.30493844129023	0.000949972626080473	0.0157775503189053
CD2	111.390672286604	0.810340457554777	0.245301353234965	3.3034487860268	0.000955034120863969	0.0158136550983113
CHD2	886.05344929658	0.395398810842706	0.119699665681091	3.30325743679305	0.000955686087415664	0.0158136550983113
GVQW3	37.6692198430229	0.779388524948447	0.235944335877153	3.30327287599836	0.000955633467553652	0.0158136550983113
ABCA13	62.7389612668188	-1.38362692662787	0.419089474097216	-3.30150722493907	0.000961668581195509	0.0158832846620098
FGL2	118.358590977183	0.876813953877058	0.26559387213307	3.30133352413247	0.000962264205442955	0.0158832846620098
CYBB	257.280127220611	0.6398002122905	0.194003076831744	3.29788693426439	0.000974153522683414	0.0160585984707548
SLC6A8	94.9925503502755	-0.907775143717813	0.275286759953686	-3.29756194548018	0.000975281590330106	0.0160585984707548
BGN	1418.07942167665	0.758649674764204	0.230113134816707	3.29685515504578	0.000977739105995518	0.0160663668474388
NDUFB9	679.756869484331	-0.498940494864655	0.151343740450852	-3.29673690750813	0.000978150813064992	0.0160663668474388
EVPL	299.364519130523	-0.784804673678269	0.238089555057278	-3.29625830704529	0.000979818815304714	0.0160740655832669
GPRIN3	62.7320933398926	0.693082725223409	0.210456351806597	3.29323738282953	0.000990408165624216	0.0162279225475078
ABHD17C	164.775420682264	-0.560461812055012	0.170403948120178	-3.28901893552222	0.00100537259574437	0.0163009324133944
ANKRD62	16.054367697061	-1.66693495357	0.506515245803632	-3.29098673214714	0.000998366219402885	0.0163009324133944
CTNND1	614.425333170108	-0.409648317028369	0.124548458053457	-3.28906775266977	0.00100519823219164	0.0163009324133944
DRAM1	58.0261756920119	0.714436289242853	0.217200215130329	3.28929825789612	0.00100437529896516	0.0163009324133944
KEAP1	124.009962063491	-0.535821132174841	0.162828251294744	-3.29071354580184	0.00099933619487445	0.0163009324133944
LGALSL	95.7674366272544	-0.699186411242205	0.212450295950272	-3.29105877737098	0.000998110560902008	0.0163009324133944
NOTCH3	458.823122498121	-0.59464672513133	0.180771184736174	-3.28949951840602	0.00100365728317671	0.0163009324133944
NRCAM	40.3565549253443	-1.14433868379868	0.347763721336185	-3.29056371780782	0.000999868544552291	0.0163009324133944
PGAP2	63.4438379312661	-0.642400505648375	0.195324025147037	-3.28889651523813	0.00100580997581714	0.0163009324133944
CHRM3	53.1736787278813	-1.16407450208468	0.353982218468325	-3.28851123404337	0.00100718764843171	0.0163035459564374
CD55	160.001339297096	-0.667259123648735	0.203112568589999	-3.28516904828109	0.00101921200666336	0.0164782853140036
DZIP1	110.905116674221	0.594945127089433	0.181181018242413	3.28370561585773	0.00102451878617875	0.0165441268568117
S100A14	1174.01117566703	-0.785674074368486	0.239385927989769	-3.28203951237295	0.00103059162744294	0.0166221655627169
LSM4	188.995859433112	-0.581870006955569	0.177316611802061	-3.28153127359049	0.00103245074594369	0.0166321362354367
METAP1	145.350262376121	-0.531485598060701	0.162087239263183	-3.27900950424432	0.00104172127432439	0.0167613328208521
KIF3A	117.89730119738	0.443576760627235	0.135325294519263	3.27785549776943	0.00104598927040156	0.0168098251692951
MEGF8	70.4783847956965	0.681115230840467	0.207991126339803	3.27473216202361	0.0010576219556887	0.0169764156552043
ECM1	217.547808442596	-0.842352274112969	0.257269156085312	-3.2742062318331	0.00105959248656117	0.0169873664636149
ITGBL1	88.6277337973354	0.965515281188384	0.29491522356412	3.27387399510919	0.00106083904573943	0.0169873664636149
CEP20	92.1867940720574	-0.687941678620064	0.210188066883936	-3.27298161507874	0.00106419399369261	0.0170207542929141
IPCEF1	27.8505649361321	0.940107900420831	0.287276764906095	3.27248150656436	0.00106607846614871	0.0170305717303828
DSG3	319.49678429004	-0.812788740050278	0.248491959562019	-3.27088547043077	0.00107211319950512	0.0170945847960922
MARCHF1	83.270895669156	0.658653019980998	0.201376909352102	3.27074748589651	0.00107263641076726	0.0170945847960922
SLC25A25	71.8344046966113	-0.73458038506179	0.224711833733813	-3.2689884322334	0.00107932714028422	0.0171807858209376
RFTN1	174.492776554	0.600355177146277	0.18379723389542	3.26639941430172	0.00108924496354681	0.0172975713820117
TOMM6	370.916335298046	-0.645463774443174	0.197596171862566	-3.26658036114239	0.00108854907526249	0.0172975713820117
IGF2BP3	142.406163579429	-0.916652382472927	0.280733035888685	-3.265210236377	0.00109382857019539	0.0173142773508702
JAKMIP2	15.0202619334911	-1.15588207786584	0.354008933244829	-3.26512121395096	0.00109417241783087	0.0173142773508702
MAP2	92.9218885580058	-0.968571851722111	0.296623758893026	-3.26532121141185	0.00109340007090919	0.0173142773508702
CTSZ	481.483938680613	0.522593015087961	0.160140784372813	3.26333492829252	0.00110109307805128	0.0174032435437751
CABYR	16.1817813314961	-1.33143547846138	0.408360947973925	-3.26043781871716	0.00111240355525779	0.0175613013558541
RENO1	20.2731746670695	0.986053538363302	0.302461989089943	3.26009076819924	0.00111376564135319	0.0175620531642136
ZNF224	82.5689021932015	0.560577774647666	0.171969120578649	3.25975833778419	0.00111507179308705	0.0175620531642136
STAT4	19.8990623736203	0.964427242659283	0.29589947333934	3.25930706052075	0.001116847172131	0.0175693693052486
RNF115	388.458643815689	0.379495016060775	0.11647861740442	3.25806593963206	0.00112174337805822	0.0176050661547007
SLC16A6	13.902132168011	-0.930897382760469	0.285696799823795	-3.25834025209454	0.00112065951366006	0.0176050661547007
ADD1	242.860738220582	0.341524562146095	0.104836427259702	3.25768982283292	0.00112323106762573	0.0176077964905119
AEBP1	598.722541522622	0.756497233308387	0.232601488967824	3.25233186023601	0.00114462294749342	0.0179221744921195
UBE2G1	76.9279103447659	-0.435652332918538	0.133994833506752	-3.25126216822819	0.00114893857714646	0.0179687558337152
EBPL	82.8013632366026	-0.747561332403361	0.229988796954552	-3.25042498722704	0.00115232663631343	0.018000738818775
THEM6	67.745448681029	-0.700866618312329	0.215826197706756	-3.24736582379401	0.00116478570124618	0.0181741824840542
SYTL1	170.619610774224	-0.569271965578553	0.175322149626644	-3.24700539430324	0.0011662617929578	0.0181760544314109
IKZF3	215.673239620275	0.858980780243639	0.264587876285354	3.24648578877908	0.00116839281181678	0.0181881171391176
PSME2	781.56211071871	0.407412329317347	0.125508012277199	3.24610614035961	0.0011699521095866	0.0181912623257415
SNX10	131.900167304505	0.597784476644831	0.184188831600903	3.24549795690164	0.00117245405826949	0.0182090402583846
CYP2E1	9.6799088968368	-1.49319110799781	0.46032502747439	-3.24377563433889	0.00117956621007771	0.0182982938815643
PRKCI	153.627100735442	-0.471254846442001	0.145301720963107	-3.24328468595122	0.00118160081935388	0.0183086656436995
SDC3	78.1065664460985	0.590425549082748	0.18207751626306	3.24271530719762	0.0011839645239857	0.0183241068302314
TFRC	300.492530353425	-0.534917730283255	0.165040838610529	-3.24112343821506	0.0011905961704413	0.0184054907409743
PRUNE2	24.5542046535081	1.18150587860201	0.364656634515551	3.24005041118106	0.00119508569241758	0.0184536100639088
PGBD5	27.1368552080088	-1.00212535060697	0.309340799213184	-3.23955117836348	0.00119717979836381	0.0184646730005411
WNT5B	54.9371593977166	0.862292033140649	0.266303686197669	3.23800261818605	0.00120369704868796	0.018543852348925
COL5A1	1049.45983338252	0.761375769536883	0.235248561712043	3.23647364300934	0.0012101640154606	0.0185692172817004
COX5B	625.734953388068	-0.597220749617822	0.184508289704451	-3.23682340004594	0.00120868185528461	0.0185692172817004
FRMD8	82.4190511753088	-0.646444161736583	0.199739793117384	-3.23643151746272	0.00121034264349788	0.0185692172817004
P4HA2	134.239559799775	0.558012759751985	0.172450686115583	3.23578161572511	0.00121310155753481	0.0185692172817004
PALD1	37.4513989322656	0.902602349613807	0.278972899377176	3.23544814434994	0.00121451943909034	0.0185692172817004
PROS1	39.9009351964822	-0.911945151434445	0.281871229534973	-3.23532541061022	0.00121504167395742	0.0185692172817004
TNNI2	159.694716512221	1.18276427351139	0.36551193907378	3.23591146299777	0.00121254987572204	0.0185692172817004
MAN2C1	138.564222129156	0.508547827347473	0.157310731144344	3.23275992456512	0.00122600546899801	0.0187154342835768
HMCN1	52.3673933615669	0.841916788554645	0.260466581561988	3.23234091492954	0.0012278047938722	0.0187215786715234
ZFP82	23.6503108981489	0.827712112546824	0.256110711028627	3.23185277656859	0.00122990404908909	0.0187322772385694
CASQ2	14.4492553418778	1.74060647686504	0.538683906113614	3.23122049333683	0.00123262813176406	0.0187524572645104
ADAM19	74.96453778738	0.682833070961639	0.21144442788259	3.229373683665	0.00124061672977063	0.0188525918697458
CEACAM1	65.8165002299782	-1.0654010719458	0.330262652736067	-3.22592053058215	0.00125568217057201	0.0190599186094866
CUL2	55.3539760236566	-0.543778615050725	0.168583527318521	-3.22557383689875	0.00125720402236935	0.0190614315744529
FUT1	12.5510612506261	-0.859971174774298	0.266692576381807	-3.2245786007299	0.00126158219220527	0.0191061990080534
PPP4R4	21.9830247059477	1.17838453183044	0.365670706141465	3.22252921013193	0.00127064209289755	0.0192216884549727
MIIP	76.8326604335451	0.551384739217861	0.171164138660936	3.22138003632943	0.00127574858094317	0.0192771795156497
PGAP1	99.222149952073	-0.575037693485919	0.178528474859751	-3.22098586199013	0.00127750449966652	0.0192819738840432
SRSF11	2259.45334297337	0.41649889776718	0.129335580763128	3.22029634312292	0.00128058144810078	0.0193066739582618
WARS2-AS1	23.2664073620677	1.05612308588176	0.328344288659021	3.21651121204219	0.00129759463244213	0.0195411919759796
DOCK10	68.1709856146573	0.708820856922945	0.220471736161038	3.21501916420345	0.00130435813905317	0.0196210012769132
VSIG8	31.9032306940614	-1.63488082682074	0.509008219665113	-3.21189474680067	0.00131862675950451	0.0198134018583397
GJC1	120.619422977476	0.706268938228711	0.219992097548963	3.21042867492783	0.00132537155805251	0.0198398686932883
HLX	20.8199897012491	0.745070666661506	0.232039854624216	3.21095989250698	0.0013229239737089	0.0198398686932883
NMI	160.678575314605	0.461882643322182	0.14387552167174	3.21029343946354	0.00132599532219098	0.0198398686932883
SEMA6D	27.4493336636627	-1.03887513892922	0.323614390451114	-3.21022540895365	0.00132630921056378	0.0198398686932883
ADPGK	140.793822552888	0.429831548097098	0.134009333824335	3.20747470217664	0.00133905837080762	0.0200082489898935
GBP3	121.821222356355	0.624904092814374	0.194895245111406	3.20635884398906	0.00134426238660929	0.0200636400531451
PARD3B	76.400310795259	0.797584779168425	0.248921020086538	3.20416804852858	0.00135453389208454	0.020194458015138
COL8A2	61.4506751776509	0.900412015530127	0.281110410924521	3.20305467367372	0.00135978163120798	0.0202162771155004
MTOR	87.6401504475715	0.46091133017825	0.143904475023838	3.20289782581048	0.00136052241723356	0.0202162771155004
PC	42.3038891091729	-0.816714386277715	0.254958021302479	-3.20332885431667	0.00135848758085512	0.0202162771155004
ACOX1	197.559261407014	-0.459663170760562	0.143593886543049	-3.20113329213884	0.00136888192673713	0.020263302435574
COL23A1	8.51264155563096	1.74564807772511	0.545352461342975	3.20095388114011	0.00136973453753862	0.020263302435574
HMGCS1	293.582388949063	-0.604849085307409	0.188930398523528	-3.20143867812826	0.00136743177351752	0.020263302435574
TRAC	218.123555197442	0.732386195792223	0.228735795566708	3.20188711162452	0.00136530491403828	0.020263302435574
ANKRD33B	46.9378208659456	0.893411009694407	0.279359124490995	3.19807348810332	0.00138349019190704	0.0204442326815105
SPTBN2	65.4808299609231	-0.756355737648392	0.236652705724386	-3.19605784913048	0.00139319175771373	0.0205649219478383
PRDM11	35.2696117257967	-0.709595922306711	0.222083149266431	-3.19518128525553	0.00139743032924676	0.020604795052689
SYT11	42.3509197973341	0.656484162589858	0.205508170768104	3.19444312182914	0.00140100889321407	0.0206122087768916
TACSTD2	1227.0333095827	-0.844355976836634	0.264318829361499	-3.19446018611803	0.00140092607142724	0.0206122087768916
ATP5MC3	523.698197507005	-0.566898566062659	0.177852682362663	-3.18746143455224	0.00143527596792318	0.021091075230381
C16orf95	15.9863213300573	-0.802997317381418	0.251946517609233	-3.18717371052081	0.00143670459489203	0.021091075230381
C10orf99	97.8768610984909	-1.25587319578505	0.394121599280565	-3.18651197518111	0.00143999526376488	0.0211162543985128
FAM184A	15.5423462039759	1.10179019525704	0.345948549500739	3.18483831438839	0.00144834905310243	0.0211733688306313
REPIN1	68.2900863201688	-0.654718242643423	0.205577078311466	-3.18478231143782	0.00144862935295746	0.0211733688306313
ZFAT	30.2365078246208	-0.710471106296853	0.223056788506463	-3.18515796382619	0.00144675013534042	0.0211733688306313
HIVEP2	118.763264845838	0.49154576533753	0.154472106037174	3.18210049663748	0.0014621107509239	0.0213183378022114
SH3KBP1	249.836780115342	0.512240359847777	0.160959159365856	3.18242442285293	0.00146047626674823	0.0213183378022114
SLC26A9	9.85319891711008	-1.52697028836148	0.479898464767771	-3.18186116536213	0.00146331946415239	0.0213183378022114
ARFGAP1	195.833491269124	0.506680564609208	0.159266912204316	3.18132974135401	0.00146600664908337	0.0213320251535321
COL5A3	153.737861176267	0.732445988553699	0.230275907937659	3.18073217087038	0.00146903373996196	0.0213320251535321
ZNF205	55.5426478452659	0.756871767818595	0.237943422413801	3.18088964233834	0.00146823548407213	0.0213320251535321
TSPAN4	62.216311192551	0.601579914616976	0.189159459890999	3.18027929961118	0.00147133166888349	0.0213422709502656
TACC2	116.436855855875	-0.554865440307924	0.174589346009597	-3.17811741088384	0.00148234709714467	0.0214788088032757
TNNC2	40.9730306309371	1.63749079551394	0.515600129888874	3.175892907294	0.00149376084631022	0.0216144961906571
ZFP64	71.5915801582199	-0.573102088880845	0.180466818657028	-3.17566460774159	0.00149493680286049	0.0216144961906571
AHI1	203.142269506136	0.518114564057594	0.163197824553938	3.1747639128998	0.00149958455023558	0.0216583316021632
DDX11	123.339972302468	0.852926347089113	0.268717637916786	3.17406164218085	0.00150321762583454	0.021687433626545
CTHRC1	119.86892195741	0.783833597377653	0.24697419433966	3.17374695552061	0.00150484823203861	0.0216876138215199
EDNRA	69.3905361057497	0.770216908621478	0.242745056052811	3.17294581049639	0.00150900686847689	0.0217241880324336
DEGS2	24.5588522143447	-1.07219822151355	0.338043815607191	-3.17177292413315	0.00151511426240257	0.0217887086469761
LCMT2	16.6458957733535	-0.907433871424747	0.286297893114972	-3.16954435658504	0.00152678152343181	0.0219329611560092
CYTH4	72.5238182450064	0.745931092181446	0.235410892892759	3.16863456493177	0.00153156831598942	0.0219546632504879
GRIPAP1	163.516708710928	0.519496250652684	0.163946313471762	3.16869735983518	0.00153123748228301	0.0219546632504879
RHOV	122.108547375943	-0.692552877664832	0.218622407805556	-3.16780372431353	0.00153595178584155	0.0219939762667033
CCDC8	75.0019538206056	0.885468434023687	0.279617460479917	3.16671366839512	0.0015417203865806	0.0220036446738491
FAS	32.5306256066915	0.738276433867155	0.233160893149779	3.16638190862006	0.00154348002329984	0.0220036446738491
HK1	410.731822721489	-0.431138146193742	0.136123034742628	-3.1672681042478	0.00153878381068538	0.0220036446738491
RAB8B	62.4630207689345	0.47948655218697	0.151429938585715	3.16639204020785	0.00154342625851277	0.0220036446738491
ZNFX1	323.280179043839	0.432685777535911	0.136660921374234	3.16612659409077	0.00154483545759099	0.0220036446738491
CPVL	60.0999682626131	0.680132578908211	0.21505020881323	3.16266876773369	0.00156330092287972	0.0221344530565099
LRATD1	189.340880196926	-0.781911829718349	0.247235212048605	-3.16262324949339	0.00156354534877359	0.0221344530565099
MTBP	27.3273733431531	0.902067348851747	0.28525287501847	3.16234270660142	0.00156505259758452	0.0221344530565099
PLCB2	64.3268897321154	0.707427113221071	0.223619147455032	3.16353550790336	0.00155865337099291	0.0221344530565099
PROSER3	165.914652679329	0.648084896898455	0.204884775745945	3.16316766113492	0.00156062424782438	0.0221344530565099
RAB5IF	233.980555065991	-0.588471484516796	0.186003167321221	-3.16377131095045	0.00155739117364237	0.0221344530565099
UQCRH	635.343890061787	-0.45837879092508	0.144953611842048	-3.16224470090862	0.00156557945964123	0.0221344530565099
NDUFB7	123.320773025731	-0.471962827607016	0.14929278803946	-3.16132369021248	0.00157053864242339	0.0221811690457331
TGM5	14.699774600467	-1.28894780183064	0.407860421234155	-3.16026693134474	0.00157624657791589	0.022238350404007
NIN	244.689345676905	0.292651923396267	0.0926155255366325	3.15985815229773	0.00157845965935017	0.0222461564818825
LDAF1	106.059550613508	-0.578862457583707	0.183211043745277	-3.15953910719767	0.00158018891912707	0.0222471345410295
PAXIP1-DT	30.5067423130565	-0.632866037935807	0.200402922541525	-3.15796810700039	0.00158872938159279	0.022343903359379
ELL3	19.339557284203	-0.985127759874069	0.31210807328958	-3.15636743865977	0.00159747481760522	0.0224433490360196
UGDH	161.372596780837	-0.674206566840186	0.213692436095614	-3.15503243427165	0.00160480263806072	0.0225226908459977
AKAP1	169.264974096465	-0.453834372210033	0.14387918756031	-3.15427394264232	0.00160897975906856	0.0225428580396805
NDUFB5	147.791280013816	-0.734680395544737	0.232924201247471	-3.15416084550259	0.00160960345773142	0.0225428580396805
NAP1L1	1446.99656789018	0.339483072309842	0.107655495282069	3.15342074661735	0.00161369038931674	0.0225765055198458
AGFG2	40.8032569467368	-0.640450907344522	0.203153341025806	-3.15254922272317	0.00161851531366442	0.0225867751502026
KLF8	106.718843363904	-0.697058380741898	0.221091047688123	-3.15281142330641	0.00161706232605186	0.0225867751502026
SFRP2	530.824897136201	0.916856841974016	0.290846351905907	3.15237525231409	0.00161948003576399	0.0225867751502026
LAT2	33.4418003886139	0.693013839426752	0.219911443402755	3.151331411879	0.00162527959114551	0.0226440980874463
SCML4	33.0271792887408	1.04475626343486	0.331614961580875	3.15051003264235	0.00162985658822023	0.0226842864505875
BMP6	12.87233117488	-1.08671781100547	0.345039628063774	-3.14954492938593	0.00163524961900788	0.0227121768327074
FUT11	180.513998529548	0.435431658553754	0.13824940619592	3.14960961160789	0.00163488765969007	0.0227121768327074
EDN1	115.751472571456	-0.874104011518133	0.277953575679784	-3.14478419419631	0.00166209387997613	0.0230372743260807
RDH10	69.0947746114817	-0.72267667629865	0.229795297164835	-3.14487148002975	0.00166159807580039	0.0230372743260807
PXDN	550.634369673512	0.624622718555791	0.198666517488617	3.14407644756536	0.00166611907746479	0.0230692086727898
TASOR	165.159715701431	0.380783610824711	0.121139012622759	3.14336069430015	0.00167019893110901	0.0231018330997463
CD276	309.249067616891	0.525761733265134	0.167322812305042	3.14219995481926	0.00167683478680194	0.0231697078840273
HM13-IT1	37.7484154759829	0.822932700344498	0.261959304818932	3.14145245160624	0.00168112103374633	0.0231873754835738
NFKB2	142.200422126776	0.583845883832689	0.185856872852588	3.14137365420845	0.0016815734514686	0.0231873754835738
VIM	1520.08780550653	0.586286690294229	0.186732276275056	3.13971800692147	0.00169110534056235	0.0232948457138306
CD84	154.372469975291	0.7337576481419	0.233762511886859	3.13890213712727	0.0016958207219695	0.0233358163619683
GLUL	673.797886859275	-0.533736065117665	0.1700689244045	-3.13835150652333	0.00169900996556049	0.0233413898931619
ITPKC	122.852744301023	-0.555236697142758	0.176987289750045	-3.13715576936008	0.00170595466275882	0.0233413898931619
OSBPL7	30.3312389704432	0.818908994480873	0.261045786321193	3.13703203572602	0.00170667478141451	0.0233413898931619
PLPP2	168.667640354838	-0.582999633787704	0.185830926614783	-3.1372583907749	0.00170535762734518	0.0233413898931619
SFMBT2	41.2574230129134	0.729658727435685	0.232522267085051	3.13801657184425	0.0017009525993617	0.0233413898931619
ZNF713	25.7130751414349	1.00003579295975	0.318761864817955	3.13725041585785	0.00170540401728298	0.0233413898931619
CHST15	102.246382383552	0.449467365590096	0.143339247778136	3.13568943996268	0.00171450656386665	0.0234056198814003
CMTM3	124.189868484695	0.623219461836391	0.198829866102793	3.13443585740882	0.00172184892957254	0.0234056198814003
EPG5	103.058115326756	0.483408435288874	0.154223412812652	3.13446853803002	0.00172165714918258	0.0234056198814003
GZMB	55.9400860121061	0.935350189924869	0.298392966032019	3.1346254650805	0.00172073652441601	0.0234056198814003
PACSIN3	173.968471364992	-0.460007843339916	0.146750039661145	-3.13463522328241	0.00172067929211846	0.0234056198814003
PPIE	137.823738826289	0.547798395423765	0.174766124500786	3.13446554352873	0.00172167472106114	0.0234056198814003
NDUFC2	281.994364787674	-0.47758775304592	0.15250855487251	-3.13154729874112	0.00173887773801071	0.0236131492629762
DCUN1D5	125.505064926495	-0.679436775952475	0.217039407755988	-3.13047654791037	0.00174522933723945	0.0236754137722878
BASP1	1047.280858747	0.640345694609714	0.204634753583393	3.1292128213635	0.00175275309390249	0.0237241633024757
HSPA2	57.9221784163773	0.904649117667109	0.289119349842985	3.12898157165338	0.00175413309205054	0.0237241633024757
PLXDC1	140.393870983385	0.620497347735706	0.198287452741268	3.12928195484639	0.00175234072906287	0.0237241633024757
KRT80	91.1293150530981	-0.895290618117052	0.28619664053308	-3.1282359445221	0.00175858947804128	0.0237604584417211
PCAT6	29.1145372720875	-0.831814825920759	0.266086281840035	-3.12610939642814	0.00177135644561547	0.0239088524074362
PDLIM3	135.884829945795	0.841599471897357	0.269268164429069	3.12550677382084	0.00177498982011199	0.0239337913068019
MRC2	432.764161802978	0.490062206062159	0.156838629719898	3.12462692984104	0.00178030694175278	0.0239813607440327
CPQ	66.9386456052186	0.596980607526973	0.191103981918389	3.12385226898052	0.00178500053135536	0.0240204438973452
PLCG1	61.8462634480543	0.655475789851028	0.209852638837395	3.1235051104548	0.00178710761732334	0.0240246774272665
ALDOC	52.0131676662979	-0.803757088691676	0.257471522955808	-3.121731985986	0.00179790533732434	0.0241456164690964
WAKMAR2	34.8176222461481	0.724392746516775	0.232125296279388	3.12069713265929	0.00180423491715892	0.0242063669616426
MS4A6A	173.809616161516	0.61193336260303	0.196110121865609	3.12035583263967	0.00180632693241486	0.0242101998751564
BPIFB1	87.9430643827105	-2.22242065743214	0.712568824938627	-3.11888561448581	0.00181536421723112	0.0242694010289662
LBR	155.912978155364	-0.52052284028454	0.166876680174092	-3.11920658861089	0.00181338768303361	0.0242694010289662
WNK3	7.95962002605265	1.31838558646812	0.422728323206928	3.11875385227679	0.00181617617190577	0.0242694010289662
SULF2	366.691029160097	0.65510938722883	0.210076461234555	3.11843308564393	0.0018181542187801	0.0242716344564838
COX20	206.405550692659	-0.541542563411481	0.173740875775733	-3.11695541416812	0.00182729205411695	0.0243693486580393
SHROOM4	34.8410240426175	0.773101024269526	0.24812184583281	3.11581199823276	0.0018343918136533	0.0244154453608691
WASL	191.074275989929	-0.436660406620071	0.140137453183141	-3.11594364462592	0.00183357309858448	0.0244154453608691
TMEM241	47.4523425009071	-0.625405207254079	0.200889554890152	-3.11317931684429	0.00185083527159488	0.0246098662154624
ATP12A	24.1388544686904	-1.80350060678985	0.579420723168901	-3.11259251641251	0.00185451877454908	0.0246344054859081
DYNLL1	892.283219932823	-0.432025592464185	0.138873266275908	-3.11093419237258	0.00186496495925967	0.024699728605689
SAMD9L	250.35032173836	0.653743726143152	0.210107187648291	3.11147721056306	0.0018615384188855	0.024699728605689
SERPINE2	538.086623066508	0.810829211039826	0.260637655987667	3.11094422625636	0.0018649015911782	0.024699728605689
ABCA12	54.9773555519651	-1.10360917032219	0.354918896463139	-3.10946861753473	0.00187424193737067	0.0247397807214015
DSC3	964.60184229696	-0.663630769441157	0.213425010802923	-3.10943298980997	0.00187446798503853	0.0247397807214015
NCOR2	601.170151713454	0.369009803358999	0.118679745967085	3.10929047203506	0.001875372469816	0.0247397807214015
NEB	801.06039152429	1.1907471629984	0.382905135670221	3.10977067704816	0.00187232646249797	0.0247397807214015
B3GALT5	21.6841305905132	-1.51841117163654	0.488530877550973	-3.10811709435523	0.00188283452830552	0.0248137966399988
TBL1XR1	529.030477076137	-0.36385975729167	0.117081773949914	-3.10774038534234	0.00188523597468244	0.0248210390654899
ZFC3H1	543.92449600871	0.488366671177185	0.157188282931967	3.10688978890722	0.00189066871231388	0.0248681381267349
HSPG2	601.268706294378	0.493823844443365	0.15898684662954	3.10606729369278	0.00189593563937279	0.0249129660534446
CCNE1	28.5728536891899	-0.747005363859888	0.240584207319308	-3.10496425423489	0.00190302021352839	0.024913360304621
LAPTM5	292.364083999063	0.585798711493445	0.188663613454562	3.10499041530618	0.00190285190575648	0.024913360304621
MGST1	164.16418051004	-1.24652152742706	0.401406321545166	-3.10538589085672	0.00190030927077691	0.024913360304621
MUC21	55.0652975426743	-2.11940629768982	0.682599379391414	-3.10490510492322	0.00190340080220338	0.024913360304621
ST3GAL5	54.0393736416379	0.6317446526509	0.203530781245074	3.1039268300661	0.00190970553388905	0.0249714958738682
CD74	4993.22508400661	0.658708924250217	0.212294475302436	3.10280766049995	0.00191694181342977	0.0250416872567243
DTX4	38.2840923076955	0.80864864270347	0.260710610452716	3.10170975128045	0.00192406508764891	0.0250858408266132
TSPAN7	24.5263972972566	-1.07935445464519	0.347966168113782	-3.10189482068339	0.00192286265001887	0.0250858408266132
FHOD3	32.5304124785088	0.834730246249485	0.269155262982177	3.10129639302189	0.00192675326319142	0.0250964761774097
TMEM107	121.3903434366	0.55112923666038	0.177731917258635	3.10090188167148	0.00192932208842008	0.0251055378165964
ALDH5A1	41.5493670842217	-0.78626223516934	0.253656477258725	-3.09971282289538	0.00193708357312673	0.0251820864506475
SULF1	498.609917221449	0.690158699031272	0.222726837210106	3.09867776903877	0.00194386313195268	0.0252457340674049
KLF4	75.9175725694696	-0.815292821304661	0.263211319305873	-3.09748389033841	0.00195171003895849	0.0253072771784521
LINC01948	19.4411452278382	-1.1236338871656	0.362769505796189	-3.09737689969145	0.00195241466542208	0.0253072771784521
PAQR5	56.5707953252856	1.21898876877586	0.393590900895872	3.09709590847059	0.00195426634930224	0.0253072771784521
DNAJC1	196.133178309883	0.334232277938508	0.107929192038657	3.09677364969798	0.00195639196401259	0.025310348932105
AP2A1	114.391562639752	0.391017726734512	0.12632437150524	3.09534670210723	0.00196582962298591	0.0254079213470397
BDP1	675.169184623251	0.356909840004952	0.115358034574562	3.09393135312357	0.00197523183910506	0.0255000179982214
FBXO17	59.9542022568561	0.763474278030136	0.246783405573579	3.09370184861358	0.00197676032978826	0.0255000179982214
PDZRN3	29.9362811092735	0.893388528931062	0.288884345600621	3.09254738976462	0.00198446545833616	0.0255613408033918
PERP	2984.82264054058	-0.546326100229184	0.176666296923796	-3.09241836016316	0.00198532834263455	0.0255613408033918
CALCOCO2	235.815261438778	0.279316190507665	0.0903597918429235	3.09115575424535	0.00199379019973767	0.025645652636357
SPTB	21.8346102378917	1.32279407878546	0.428028645471733	3.090433532381	0.00199864532767328	0.0256834547716251
[truncated: 12,360 more rows]

## Sheet: Supplementary_Table8
MPS1 vs. MPS2 differential gene expression analysis results of the TCGA dataset HPV-negative cases (n=241).
[truncated: 14,775 more rows]

[truncated: 11 more sheets: Supplementary_Table9, Supplementary_Table10, Supplementary_Table11, Supplementary_Table12, Supplementary_Table13, Supplementary_Table14, Supplementary_Table15, Supplementary_table16, Supplementary_Table17, Supplementary_Table18, Supplementary_Table_STR_typing]
